# Supplementary material for: Full-length transcriptional analysis reveals the complex relationship of leaves and roots in responses to cold-drought combined stress in common vetch
Source: Front Plant Sci. 2022 Sep 23;13:976094. doi: 10.3389/fpls.2022.976094 (PMC9538161; doi:10.3389/fpls.2022.976094)
Supplement: Supplementary file 8 [file Table_4.XLSX]

## Sheet: noval_data
Table S4 The expression patterns of 521 novel transcripts.
Gene id	FDR	Log2FC	Regulated	Organ type
F01.PB10000	0.0108305	1.10416	normal	Leaf
F01.PB10000	0.823529	-0.236527	normal	Root
F01.PB1001	0.712812	-0.382365	normal	Leaf
F01.PB1001	0.880739	0.200942	normal	Root
F01.PB10048	0.60525	-0.625053	normal	Root
F01.PB10148	0.56608	-0.617489	normal	Leaf
F01.PB1015	0.158352	0.660024	normal	Leaf
F01.PB1015	1	0.00233624	normal	Root
F01.PB10210	1.94e-06	1.37541	normal	Leaf
F01.PB10210	0.64672	0.204509	normal	Root
F01.PB10236	0.67838	0.389049	normal	Leaf
F01.PB10236	0.291396	1.01269	normal	Root
F01.PB1024	0.172977	0.812585	normal	Leaf
F01.PB1024	0.41245	0.554328	normal	Root
F01.PB10287	0.229678	-0.991777	normal	Leaf
F01.PB10290	0.0589166	-1.66059	normal	Leaf
F01.PB10290	0.0341829	-1.25067	normal	Root
F01.PB10383	0.000802321	1.36821	normal	Leaf
F01.PB10383	0.299082	-0.876092	normal	Root
F01.PB10416	0.821943	0.248342	normal	Root
F01.PB10487	0.0223835	-2.05656	normal	Root
F01.PB10617	0.00335031	-1.2642	normal	Leaf
F01.PB10617	0.150964	-1.24148	normal	Root
F01.PB10652	0.0529172	-1.4917	normal	Leaf
F01.PB1072	1.4e-05	-1.23721	normal	Leaf
F01.PB1072	0.317415	-0.472164	normal	Root
F01.PB10827	8.76e-05	-3.83481	down	Leaf
F01.PB10827	0.0194768	-1.83177	normal	Root
F01.PB10839	0.0310144	-1.37008	normal	Leaf
F01.PB10839	0.266069	-1.08563	normal	Root
F01.PB10992	0.588014	-0.482144	normal	Leaf
F01.PB10992	0.457631	-0.518769	normal	Root
F01.PB1110	0.00126167	-1.46334	normal	Leaf
F01.PB1110	4.58e-05	-3.33196	down	Root
F01.PB11100	0.19967	-0.475557	normal	Leaf
F01.PB11100	0.187214	-0.563116	normal	Root
F01.PB11125	0.00765928	0.796032	normal	Leaf
F01.PB11125	0.0943227	0.638204	normal	Root
F01.PB11126	0.96636	-0.0909795	normal	Root
F01.PB11148	0.130894	-0.531768	normal	Leaf
F01.PB11148	0.259813	-0.51613	normal	Root
F01.PB11206	0.00406282	1.25293	normal	Leaf
F01.PB11206	0.358614	0.391233	normal	Root
F01.PB11262	0.0479838	1.41362	normal	Leaf
F01.PB11262	0.738468	-0.403479	normal	Root
F01.PB11332	0.456394	-0.811481	normal	Leaf
F01.PB11411	0.667275	1.08231	normal	Root
F01.PB11585	0.0149265	-0.89437	normal	Leaf
F01.PB11585	0.749374	-0.221072	normal	Root
F01.PB11591	2.19e-08	-2.38305	down	Leaf
F01.PB11591	0.131402	-0.80203	normal	Root
F01.PB1161	0.499551	0.482168	normal	Leaf
F01.PB1161	0.576695	-0.518982	normal	Root
F01.PB11624	0.101677	-1.337	normal	Leaf
F01.PB11624	0.463177	-0.745514	normal	Root
F01.PB11692	0.001517	-1.60111	normal	Leaf
F01.PB11692	0.451725	-0.476795	normal	Root
F01.PB1171	0.0485671	-1.48575	normal	Leaf
F01.PB1171	0.00760121	-1.7596	normal	Root
F01.PB11750	0.108313	-0.58613	normal	Leaf
F01.PB11750	0.993025	-0.0261761	normal	Root
F01.PB11761	0.184142	-0.918087	normal	Leaf
F01.PB11761	0.00361502	-2.31934	down	Root
F01.PB12092	0.00672493	-1.22285	normal	Leaf
F01.PB12092	0.0527026	-1.60209	normal	Root
F01.PB12111	0.180804	0.601607	normal	Leaf
F01.PB12111	0.993603	-0.0326709	normal	Root
F01.PB12174	4.05e-08	-3.05797	down	Leaf
F01.PB12174	0.567227	-0.669693	normal	Root
F01.PB12184	0.692575	0.444066	normal	Root
F01.PB12193	1	-0.0275945	normal	Leaf
F01.PB12193	0.705977	0.175584	normal	Root
F01.PB12212	0.490677	-0.282996	normal	Leaf
F01.PB12212	0.851744	-0.132825	normal	Root
F01.PB12238	0.0228835	-1.46814	normal	Leaf
F01.PB12238	0.0581913	-1.34306	normal	Root
F01.PB12249	0.0472748	0.830288	normal	Leaf
F01.PB12249	0.0285513	1.38756	normal	Root
F01.PB12276	0.116806	-0.715501	normal	Leaf
F01.PB12276	0.0324697	-1.04271	normal	Root
F01.PB1232	0.773618	0.238508	normal	Leaf
F01.PB1232	0.673605	-0.363024	normal	Root
F01.PB12338	0.00213701	1.72451	normal	Leaf
F01.PB12338	0.000194273	3.23893	up	Root
F01.PB1236	0.0973729	0.660966	normal	Leaf
F01.PB1236	0.265026	-0.510641	normal	Root
F01.PB12365	0.828882	0.0644944	normal	Leaf
F01.PB12365	0.44665	-0.388191	normal	Root
F01.PB1238	0.456623	-0.37536	normal	Leaf
F01.PB1238	0.116481	-0.615573	normal	Root
F01.PB1247	0.222895	0.910858	normal	Leaf
F01.PB1247	2.06e-05	1.67864	normal	Root
F01.PB12487	1.1e-11	-7.30776	down	Leaf
F01.PB1249	0.362151	1.34063	normal	Root
F01.PB1252	0.242285	-0.44708	normal	Leaf
F01.PB1252	0.704332	0.212025	normal	Root
F01.PB1262	0.788084	-0.259095	normal	Leaf
F01.PB1262	0.875354	-0.176775	normal	Root
F01.PB1265	0.167133	-1.20492	normal	Leaf
F01.PB1265	0.953379	0.0797723	normal	Root
F01.PB12671	0.00303165	-2.20749	down	Leaf
F01.PB12671	0.0346229	-1.52685	normal	Root
F01.PB12727	0.790843	-0.151774	normal	Leaf
F01.PB12727	0.321131	-0.465848	normal	Root
F01.PB12815	0.0161073	-1.07181	normal	Leaf
F01.PB12815	0.0139122	-1.23059	normal	Root
F01.PB12899	0.205032	-0.684437	normal	Leaf
F01.PB12899	0.00208355	-1.61122	normal	Root
F01.PB12922	0.652765	0.16734	normal	Leaf
F01.PB12922	0.473553	0.392326	normal	Root
F01.PB1296	0.0281369	-1.45854	normal	Leaf
F01.PB1296	0.600662	-0.412936	normal	Root
F01.PB1312	0.0586383	-1.29901	normal	Leaf
F01.PB1312	0.251141	-0.980324	normal	Root
F01.PB1314	0.295547	-0.8996	normal	Leaf
F01.PB1314	0.889472	0.126496	normal	Root
F01.PB13171	0.000908371	-3.00872	down	Leaf
F01.PB13171	0.0259592	-1.92724	normal	Root
F01.PB1324	0.599449	-0.354577	normal	Leaf
F01.PB1324	0.154775	-0.685316	normal	Root
F01.PB13241	0.692826	0.697111	normal	Root
F01.PB13258	0.622695	0.219852	normal	Leaf
F01.PB13258	0.0747252	-0.916637	normal	Root
F01.PB13290	0.351256	0.901696	normal	Root
F01.PB13313	0.5946	0.612388	normal	Root
F01.PB13382	0.759984	0.132911	normal	Leaf
F01.PB13382	0.950856	0.0242231	normal	Root
F01.PB13517	0.00117421	-1.7242	normal	Leaf
F01.PB13517	0.231316	-1.12909	normal	Root
F01.PB13674	0.288632	-0.841563	normal	Root
F01.PB13688	1.67e-10	-2.26509	down	Leaf
F01.PB13688	0.000262824	-1.9018	normal	Root
F01.PB13728	1e-12	9.27712	up	Leaf
F01.PB13728	0.416428	0.819659	normal	Root
F01.PB14179	6.17e-05	-2.93285	down	Leaf
F01.PB14179	0.0278829	-1.36129	normal	Root
F01.PB14180	0.000931573	6.91545	up	Leaf
F01.PB14180	0.0153083	1.11815	normal	Root
F01.PB1443	2.65e-06	-3.75917	down	Root
F01.PB14450	0.52152	1.84453	normal	Root
F01.PB1448	0.000738976	1.75701	normal	Leaf
F01.PB1448	7.02e-07	2.4238	up	Root
F01.PB14601	0.045922	-1.57281	normal	Leaf
F01.PB14601	0.0498027	-1.14352	normal	Root
F01.PB14717	0.000120397	-2.68942	down	Leaf
F01.PB14717	0.393824	-0.808097	normal	Root
F01.PB14874	0.34754	-0.668687	normal	Leaf
F01.PB14874	0.514076	-0.52463	normal	Root
F01.PB14919	0.212273	-1.0515	normal	Leaf
F01.PB14919	0.063544	-1.65909	normal	Root
F01.PB14960	0.348107	-0.958834	normal	Root
F01.PB1502	0.707629	0.367866	normal	Leaf
F01.PB1502	0.339034	0.794685	normal	Root
F01.PB15105	0.00114188	1.10231	normal	Leaf
F01.PB15105	0.569993	0.326432	normal	Root
F01.PB1511	5.35e-05	6.44602	up	Root
F01.PB15110	0.297893	-0.950907	normal	Leaf
F01.PB15110	0.726628	0.351074	normal	Root
F01.PB15117	0.651958	-0.299233	normal	Leaf
F01.PB15117	0.811945	0.167109	normal	Root
F01.PB15124	0.58532	0.599105	normal	Root
F01.PB15282	0.771264	-0.161889	normal	Leaf
F01.PB15282	0.466914	-0.380409	normal	Root
F01.PB15295	4.65e-09	1.85564	normal	Leaf
F01.PB15295	0.338501	0.391129	normal	Root
F01.PB15651	0.169789	-1.22851	normal	Root
F01.PB1567	0.551163	0.489188	normal	Root
F01.PB15798	0.220152	0.877842	normal	Leaf
F01.PB15798	0.215613	0.982696	normal	Root
F01.PB15820	0.31466	-0.914671	normal	Leaf
F01.PB15820	0.00137876	-2.1686	down	Root
F01.PB1589	0.537001	-0.641191	normal	Root
F01.PB15892	0.916158	-0.0898655	normal	Root
F01.PB15984	0.933625	-0.151438	normal	Leaf
F01.PB15984	0.250303	-1.14303	normal	Root
F01.PB16027	0.31836	0.398675	normal	Leaf
F01.PB16027	0.736702	0.16409	normal	Root
F01.PB16062	0.000251024	-2.37587	down	Leaf
F01.PB16062	0.0331615	-1.63919	normal	Root
F01.PB16110	0.0914739	-0.865346	normal	Leaf
F01.PB16110	0.659546	-0.418561	normal	Root
F01.PB1620	8.57e-08	-4.08043	down	Leaf
F01.PB1620	0.00397856	-1.39078	normal	Root
F01.PB16256	7.33e-10	-3.05417	down	Leaf
F01.PB16256	0.00293293	-2.50084	down	Root
F01.PB16371	0.720247	-0.315038	normal	Leaf
F01.PB16371	0.49865	-0.621372	normal	Root
F01.PB1641	0.00297409	3.28818	up	Leaf
F01.PB1641	0.000919601	2.48546	up	Root
F01.PB16439	0.126856	-1.16848	normal	Leaf
F01.PB16439	0.0316515	-1.729	normal	Root
F01.PB16484	0.884536	-0.129308	normal	Leaf
F01.PB16484	0.84295	-0.181047	normal	Root
F01.PB165	0.944729	-0.0420238	normal	Leaf
F01.PB165	0.00271975	-3.44142	down	Root
F01.PB16520	0.510056	1.45166	normal	Root
F01.PB16620	0.558056	-0.411223	normal	Leaf
F01.PB16620	0.0610348	-1.49855	normal	Root
F01.PB16711	0.676475	-0.317757	normal	Leaf
F01.PB16711	0.589813	-0.519754	normal	Root
F01.PB1676	0.203541	-0.794413	normal	Leaf
F01.PB1676	1.15e-05	-1.56315	normal	Root
F01.PB16887	0.000889388	1.39202	normal	Leaf
F01.PB16887	0.209175	0.490255	normal	Root
F01.PB16901	0.000134974	-2.55732	down	Leaf
F01.PB16901	0.124846	-1.26455	normal	Root
F01.PB16929	0.310542	0.813163	normal	Leaf
F01.PB16929	0.703884	-0.458891	normal	Root
F01.PB16985	0.659203	-0.318427	normal	Leaf
F01.PB16985	0.70519	-0.307177	normal	Root
F01.PB1701	0.159931	1.37908	normal	Root
F01.PB17030	0.64531	-0.426102	normal	Leaf
F01.PB17030	0.321423	-0.873859	normal	Root
F01.PB17053	0.696257	-0.368275	normal	Leaf
F01.PB17053	0.825564	0.173545	normal	Root
F01.PB17200	0.351798	-0.359388	normal	Leaf
F01.PB17200	0.109122	-0.769077	normal	Root
F01.PB17337	1	-0.0247485	normal	Leaf
F01.PB17337	0.0470196	-1.69405	normal	Root
F01.PB17395	0.315165	-0.697786	normal	Leaf
F01.PB17395	0.090266	-1.01991	normal	Root
F01.PB1753	0.17475	2.11156	normal	Root
F01.PB17540	0.701161	0.410896	normal	Root
F01.PB1757	0.370376	-0.81598	normal	Leaf
F01.PB1757	0.000182929	-3.72558	down	Root
F01.PB17617	0.296159	-0.724401	normal	Leaf
F01.PB17617	0.115929	-0.947834	normal	Root
F01.PB17709	0.0120254	-2.14372	normal	Leaf
F01.PB17709	0.793493	-0.269892	normal	Root
F01.PB17838	4.23e-05	1.45793	normal	Leaf
F01.PB17838	0.678037	-0.270724	normal	Root
F01.PB17956	0.0832342	-0.75873	normal	Leaf
F01.PB17956	0.742211	-0.353509	normal	Root
F01.PB17960	0.559124	0.244089	normal	Leaf
F01.PB17960	0.058561	1.58023	normal	Root
F01.PB17970	0.0456639	-1.14929	normal	Leaf
F01.PB17970	0.968501	0.0476152	normal	Root
F01.PB18009	0.00132512	2.47327	up	Leaf
F01.PB18009	0.8511	-0.232324	normal	Root
F01.PB18052	0.0414939	-0.689201	normal	Leaf
F01.PB18052	0.0122638	-1.13849	normal	Root
F01.PB18097	0.670741	0.987234	normal	Root
F01.PB1812	0.601291	-0.534674	normal	Root
F01.PB1814	4.07e-09	-2.82231	down	Leaf
F01.PB1814	4.93e-07	-2.51054	down	Root
F01.PB1817	0.000516122	-3.23932	down	Root
F01.PB18255	4.57e-06	2.67151	up	Leaf
F01.PB18255	0.000586295	2.07712	up	Root
F01.PB18304	0.193451	-0.645067	normal	Leaf
F01.PB18304	0.0878524	-0.993058	normal	Root
F01.PB1834	0.847895	-0.143939	normal	Root
F01.PB18392	0.277346	1.9168	normal	Root
F01.PB18410	7.97e-06	-3.54277	down	Leaf
F01.PB18481	9.01e-17	2.38527	up	Leaf
F01.PB18481	5.41e-08	2.7809	up	Root
F01.PB1850	0.0295498	-0.699365	normal	Leaf
F01.PB1850	0.000399117	-1.98538	normal	Root
F01.PB18518	0.144408	-1.08449	normal	Leaf
F01.PB18518	0.347235	-0.793982	normal	Root
F01.PB18527	0.000419544	-3.43343	down	Leaf
F01.PB18589	0.00203018	1.49151	normal	Leaf
F01.PB18589	0.067884	0.965136	normal	Root
F01.PB18634	0.973511	-0.0140762	normal	Leaf
F01.PB18634	0.832376	0.270728	normal	Root
F01.PB1870	0.978346	0.0424653	normal	Root
F01.PB18711	0.000212097	-2.65408	down	Leaf
F01.PB18711	0.872219	-0.111847	normal	Root
F01.PB18816	0.019501	-1.63593	normal	Leaf
F01.PB18816	0.354088	-0.839596	normal	Root
F01.PB1884	0.970347	-0.037986	normal	Leaf
F01.PB1884	0.639819	-0.498712	normal	Root
F01.PB18903	4.96e-11	5.05561	up	Leaf
F01.PB18903	0.273845	1.27172	normal	Root
F01.PB1897	0.00198211	-2.98892	down	Leaf
F01.PB1897	0.82183	-0.251989	normal	Root
F01.PB19021	1.98e-07	-2.46424	down	Leaf
F01.PB19021	0.990012	-0.0160303	normal	Root
F01.PB19063	0.736182	-0.239285	normal	Leaf
F01.PB19063	0.863038	0.105761	normal	Root
F01.PB19090	0.762641	0.215392	normal	Leaf
F01.PB19090	0.951763	-0.104196	normal	Root
F01.PB19131	0.318298	0.423455	normal	Leaf
F01.PB19131	0.317602	0.529176	normal	Root
F01.PB19198	0.000688321	4.15185	up	Leaf
F01.PB19198	0.219243	1.41499	normal	Root
F01.PB19383	0.0107354	-2.2399	normal	Leaf
F01.PB19383	0.00226581	-1.85546	normal	Root
F01.PB19708	0.011604	-1.4945	normal	Leaf
F01.PB19708	0.535851	-0.332443	normal	Root
F01.PB19877	0.0204625	-2.16884	normal	Leaf
F01.PB19878	0.00445534	-2.46319	down	Leaf
F01.PB19878	0.114062	-1.41194	normal	Root
F01.PB19995	0.295401	-0.913706	normal	Leaf
F01.PB19995	0.785819	-0.299618	normal	Root
F01.PB2008	0.625537	1.37204	normal	Root
F01.PB20088	0.0012895	1.54027	normal	Leaf
F01.PB20088	0.84194	0.220064	normal	Root
F01.PB20220	0.000489979	-2.13891	down	Leaf
F01.PB20220	0.00618547	-1.99858	normal	Root
F01.PB20225	0.0174306	-1.71399	normal	Leaf
F01.PB20225	0.000194365	-2.93399	down	Root
F01.PB20327	9.09e-06	-1.48405	normal	Leaf
F01.PB20327	0.064056	-0.973481	normal	Root
F01.PB20353	0.202602	0.788	normal	Leaf
F01.PB20353	0.786079	0.271314	normal	Root
F01.PB20375	0.799966	-0.328321	normal	Leaf
F01.PB20375	0.553613	-0.568385	normal	Root
F01.PB20376	0.00231254	-1.03327	normal	Leaf
F01.PB20376	0.0501699	-0.794607	normal	Root
F01.PB2038	0.61726	-0.26707	normal	Leaf
F01.PB2038	0.278596	-0.56896	normal	Root
F01.PB20874	0.73998	-0.408841	normal	Leaf
F01.PB20874	0.296491	-1.00094	normal	Root
F01.PB2089	0.000377762	2.36421	up	Leaf
F01.PB2089	0.252468	0.498246	normal	Root
F01.PB2095	0.0854962	-1.50698	normal	Leaf
F01.PB2095	0.124769	-1.47	normal	Root
F01.PB21002	0.783768	-0.417044	normal	Root
F01.PB21019	0.590464	-0.595973	normal	Root
F01.PB21047	0.48103	0.484421	normal	Leaf
F01.PB21047	0.695965	0.30478	normal	Root
F01.PB2105	1.57e-09	2.99774	up	Leaf
F01.PB2105	1.54e-07	5.1521	up	Root
F01.PB2147	0.629418	0.298742	normal	Leaf
F01.PB2147	0.56206	-0.575752	normal	Root
F01.PB2152	0.735947	0.272253	normal	Leaf
F01.PB2152	0.932952	-0.143974	normal	Root
F01.PB21632	0.0249865	1.02392	normal	Leaf
F01.PB21632	0.387601	0.528251	normal	Root
F01.PB21652	0.000272884	1.96776	normal	Leaf
F01.PB21652	0.896203	0.179322	normal	Root
F01.PB21799	0.3635	0.800975	normal	Leaf
F01.PB21799	0.917945	0.0846017	normal	Root
F01.PB21848	0.918173	0.104017	normal	Leaf
F01.PB21848	0.971593	-0.0453375	normal	Root
F01.PB2198	3.03e-08	11.5411	up	Leaf
F01.PB22011	0.401574	-0.637869	normal	Leaf
F01.PB22011	0.796847	-0.221707	normal	Root
F01.PB22018	6.75e-05	-1.37191	normal	Leaf
F01.PB22018	0.193117	-0.693308	normal	Root
F01.PB2214	0.0605723	-0.907368	normal	Leaf
F01.PB2214	0.086729	-1.29394	normal	Root
F01.PB2216	0.0109439	-1.57936	normal	Leaf
F01.PB2216	0.0120046	-1.6265	normal	Root
F01.PB2222	0.915962	-0.138762	normal	Root
F01.PB2251	0.000631162	-1.35378	normal	Leaf
F01.PB2251	0.994073	-0.0421487	normal	Root
F01.PB230	0.127547	-0.663474	normal	Root
F01.PB2305	0.321115	-0.921768	normal	Leaf
F01.PB2305	0.0337652	-1.62946	normal	Root
F01.PB2348	1.79e-33	3.74023	up	Leaf
F01.PB2348	8.89e-05	3.41693	up	Root
F01.PB2352	0.0912794	-1.55778	normal	Leaf
F01.PB2365	0.636999	0.190179	normal	Leaf
F01.PB2365	0.899259	0.0682586	normal	Root
F01.PB23673	1	-0.033128	normal	Leaf
F01.PB23673	0.690145	0.240185	normal	Root
F01.PB2371	3.98e-06	-2.33102	down	Leaf
F01.PB2371	0.105906	-0.970702	normal	Root
F01.PB23835	0.00343911	-2.34593	down	Leaf
F01.PB23835	0.0139489	-1.99663	normal	Root
F01.PB23842	0.971884	-0.0165435	normal	Root
F01.PB23845	0.229144	0.562693	normal	Leaf
F01.PB23845	0.833952	-0.212083	normal	Root
F01.PB2398	0.693774	0.356426	normal	Leaf
F01.PB2398	0.810468	0.285175	normal	Root
F01.PB24031	0.529323	1.05056	normal	Leaf
F01.PB2406	6.53e-06	-3.92986	down	Leaf
F01.PB2415	0.0856148	0.852624	normal	Leaf
F01.PB24342	5.17e-09	2.37508	up	Leaf
F01.PB24342	0.000495853	1.7827	normal	Root
F01.PB24711	0.607021	0.327274	normal	Root
F01.PB24892	1.54e-07	1.49717	normal	Leaf
F01.PB25002	5.42e-05	-1.32936	normal	Leaf
F01.PB25002	0.000316371	-1.40369	normal	Root
F01.PB25031	0.376835	-0.872706	normal	Leaf
F01.PB25334	4.49e-05	-2.01467	down	Leaf
F01.PB25334	5.02e-06	-3.00145	down	Root
F01.PB254	0.429685	-0.264637	normal	Leaf
F01.PB254	0.890936	0.144549	normal	Root
F01.PB25558	0.000497916	-1.79621	normal	Leaf
F01.PB25558	0.000621236	-2.21711	down	Root
F01.PB25691	0.306639	1.68568	normal	Leaf
F01.PB25691	0.744577	0.785751	normal	Root
F01.PB25917	0.25181	-0.636534	normal	Leaf
F01.PB25917	0.253276	-0.559048	normal	Root
F01.PB26	1.07e-07	1.6045	normal	Leaf
F01.PB26	0.0388115	0.847596	normal	Root
F01.PB2601	0.00247528	-0.94176	normal	Leaf
F01.PB2601	0.135381	-0.948048	normal	Root
F01.PB26287	0.589472	-0.821485	normal	Root
F01.PB26288	0.428332	-0.599947	normal	Leaf
F01.PB26288	0.0529309	-1.46482	normal	Root
F01.PB26685	0.37106	-0.832372	normal	Leaf
F01.PB26685	0.264498	-1.01081	normal	Root
F01.PB2675	0.00113934	1.37468	normal	Leaf
F01.PB2675	0.107612	0.87746	normal	Root
F01.PB26770	0.000221635	-2.65771	down	Leaf
F01.PB26770	0.000417626	-2.57143	down	Root
F01.PB2683	6.28e-32	5.28274	up	Leaf
F01.PB2683	1.25e-05	2.60461	up	Root
F01.PB26894	0.405191	0.746747	normal	Leaf
F01.PB26894	0.921483	0.121793	normal	Root
F01.PB2725	0.942903	0.079633	normal	Leaf
F01.PB2725	0.8511	-0.167323	normal	Root
F01.PB27266	0.284414	-0.950221	normal	Leaf
F01.PB27266	0.0947134	-1.94742	normal	Root
F01.PB2734	0.0932821	0.967931	normal	Leaf
F01.PB2734	0.889472	0.160037	normal	Root
F01.PB27347	0.457466	0.623175	normal	Leaf
F01.PB27347	0.977285	0.0677975	normal	Root
F01.PB2736	0.0324212	1.18848	normal	Leaf
F01.PB2736	0.000164791	1.3795	normal	Root
F01.PB2752	0.000752951	-2.73174	down	Leaf
F01.PB2752	7.19e-05	-3.8461	down	Root
F01.PB27620	0.000134543	1.64836	normal	Leaf
F01.PB27620	0.559228	0.310955	normal	Root
F01.PB27638	0.96899	-0.113632	normal	Root
F01.PB2768	0.00236817	-2.64959	down	Leaf
F01.PB27925	0.125829	1.9499	normal	Leaf
F01.PB27925	0.404661	1.27026	normal	Root
F01.PB28013	0.0485563	-1.16312	normal	Leaf
F01.PB28013	3.91e-07	-2.56223	down	Root
F01.PB28141	0.817035	-0.31776	normal	Root
F01.PB2834	0.0208548	-1.82956	normal	Root
F01.PB28417	0.783107	0.137273	normal	Leaf
F01.PB28417	0.228264	-0.668862	normal	Root
F01.PB28421	6.27e-07	-2.48155	down	Leaf
F01.PB28421	0.0194768	-1.37797	normal	Root
F01.PB2845	0.902283	0.118436	normal	Leaf
F01.PB2845	1	-0.00504456	normal	Root
F01.PB2849	0.0286115	12.8707	normal	Root
F01.PB2856	0.134883	-1.11578	normal	Leaf
F01.PB28603	1.35e-16	2.3945	up	Leaf
F01.PB28603	0.00980313	1.7791	normal	Root
F01.PB29	0.936767	-0.0698302	normal	Leaf
F01.PB29	0.218604	-0.767376	normal	Root
F01.PB29047	0.00197958	1.11679	normal	Leaf
F01.PB29047	0.742932	-0.233251	normal	Root
F01.PB2910	0.49308	-0.563244	normal	Leaf
F01.PB29153	0.203564	0.464115	normal	Leaf
F01.PB29153	0.705922	-0.230213	normal	Root
F01.PB292	0.00645973	0.80316	normal	Leaf
F01.PB292	0.0140855	3.37391	normal	Root
F01.PB2958	0.00118317	2.60037	up	Leaf
F01.PB2959	2.89e-11	-6.28466	down	Leaf
F01.PB2963	0.000146427	1.83793	normal	Leaf
F01.PB2963	0.0191503	1.70041	normal	Root
F01.PB2964	0.727122	-0.385561	normal	Root
F01.PB29688	0.00128527	1.75566	normal	Leaf
F01.PB29688	0.363047	0.745967	normal	Root
F01.PB3015	4.24e-06	2.44491	up	Leaf
F01.PB3015	0.00156858	1.98563	normal	Root
F01.PB30168	0.410565	0.573944	normal	Leaf
F01.PB30168	0.560993	0.634058	normal	Root
F01.PB30180	0.059227	-1.41217	normal	Leaf
F01.PB30180	0.00446824	-2.18143	down	Root
F01.PB30223	0.0207589	-1.09329	normal	Leaf
F01.PB30223	0.522963	-0.386653	normal	Root
F01.PB30233	0.00104361	-2.70356	down	Leaf
F01.PB30233	3.77e-06	-3.11579	down	Root
F01.PB30247	0.905077	-0.133258	normal	Leaf
F01.PB30247	0.44981	0.647352	normal	Root
F01.PB30268	0.832985	-0.28028	normal	Leaf
F01.PB30268	0.453724	-0.814383	normal	Root
F01.PB30280	6.3e-09	2.5523	up	Leaf
F01.PB30280	0.00931613	2.86944	up	Root
F01.PB30281	0.123975	-1.27393	normal	Leaf
F01.PB30281	0.0228365	-1.8736	normal	Root
F01.PB30283	0.0059095	-2.58859	down	Leaf
F01.PB30284	0.270019	-0.777946	normal	Leaf
F01.PB30293	0.432559	-0.885289	normal	Root
F01.PB30297	0.976262	-0.0427165	normal	Root
F01.PB30325	0.570709	-0.702819	normal	Root
F01.PB30347	0.505963	0.820529	normal	Root
F01.PB30365	5.03e-09	-6.72033	down	Leaf
F01.PB30419	0.407251	-0.8192	normal	Leaf
F01.PB30419	0.436234	-0.77624	normal	Root
F01.PB30457	0.509004	-0.35906	normal	Leaf
F01.PB30457	0.226718	-0.746621	normal	Root
F01.PB30472	0.0956992	1.06779	normal	Leaf
F01.PB30472	0.44626	-0.601658	normal	Root
F01.PB30525	0.287821	-1.06408	normal	Leaf
F01.PB30525	0.0962829	-1.38438	normal	Root
F01.PB30526	4.82e-20	5.02502	up	Leaf
F01.PB30526	8.62e-11	3.91383	up	Root
F01.PB30528	0.0322571	1.57078	normal	Leaf
F01.PB30528	0.155141	1.05972	normal	Root
F01.PB30562	0.622014	-0.492475	normal	Leaf
F01.PB30574	0.963758	-0.116882	normal	Leaf
F01.PB30574	0.662928	-0.408836	normal	Root
F01.PB30578	0.977717	0.00333634	normal	Leaf
F01.PB30578	0.931542	-0.124526	normal	Root
F01.PB30642	0.00232693	1.47656	normal	Leaf
F01.PB30642	0.555374	0.469435	normal	Root
F01.PB30652	1.19e-06	4.53527	up	Root
F01.PB30672	0.000140481	-3.50784	down	Root
F01.PB3069	0.00639591	-2.23392	down	Leaf
F01.PB3069	0.152191	-1.37939	normal	Root
F01.PB30714	2.04e-05	-4.34447	down	Root
F01.PB30758	8.98e-11	-2.07157	down	Leaf
F01.PB30760	0.00505157	-2.41783	down	Root
F01.PB30768	0.486933	1.463	normal	Root
F01.PB30787	0.90786	0.0818971	normal	Leaf
F01.PB30787	0.84521	-0.204905	normal	Root
F01.PB30844	7.04e-08	-1.59633	normal	Leaf
F01.PB30844	0.224959	-0.590097	normal	Root
F01.PB30912	0.0375797	-0.890821	normal	Leaf
F01.PB30912	0.307601	0.669556	normal	Root
F01.PB30916	0.196229	1.07946	normal	Root
F01.PB30935	1.21e-05	-3.90294	down	Leaf
F01.PB30989	0.0221979	-0.986713	normal	Leaf
F01.PB30989	0.347618	-0.473744	normal	Root
F01.PB31002	0.00443034	-1.23627	normal	Leaf
F01.PB31002	0.880806	0.057938	normal	Root
F01.PB31046	0.365018	0.964529	normal	Root
F01.PB3113	7.13e-12	4.85435	up	Leaf
F01.PB3113	5.36e-05	2.68443	up	Root
F01.PB31142	0.0585714	-1.03357	normal	Leaf
F01.PB31142	0.471047	-0.453014	normal	Root
F01.PB31182	0.111937	-1.20994	normal	Leaf
F01.PB31182	0.128306	-1.19405	normal	Root
F01.PB3120	7.38e-13	3.78324	up	Leaf
F01.PB31264	0.0112241	-2.19111	normal	Root
F01.PB31280	0.843888	0.159416	normal	Leaf
F01.PB31280	0.980516	0.0442243	normal	Root
F01.PB31349	0.969042	-0.0420127	normal	Leaf
F01.PB31403	0.333757	0.450335	normal	Leaf
F01.PB31403	0.497907	0.401626	normal	Root
F01.PB31553	0.662876	-0.286513	normal	Leaf
F01.PB31553	6.84e-06	-3.52896	down	Root
F01.PB31824	1	-0.000847861	normal	Root
F01.PB31856	0.000844155	-1.3134	normal	Leaf
F01.PB31856	0.587501	-0.359735	normal	Root
F01.PB31882	0.18163	-1.13159	normal	Root
F01.PB31898	0.0294312	-1.39913	normal	Leaf
F01.PB31898	0.97597	-0.00949808	normal	Root
F01.PB319	0.00532738	-0.832564	normal	Leaf
F01.PB319	0.201969	0.505697	normal	Root
F01.PB31922	0.00380409	-2.05524	down	Leaf
F01.PB31922	0.194881	-0.958817	normal	Root
F01.PB31975	0.213847	1.35449	normal	Leaf
F01.PB31975	0.500782	-0.71842	normal	Root
F01.PB3207	0.211078	-1.03162	normal	Leaf
F01.PB3207	0.364883	-0.782211	normal	Root
F01.PB3208	0.0795903	-1.13528	normal	Leaf
F01.PB3208	0.675483	-0.434745	normal	Root
F01.PB32152	0.713312	-0.219806	normal	Root
F01.PB32217	0.614709	-0.252551	normal	Root
F01.PB32224	0.887759	-0.142158	normal	Root
F01.PB3223	5.9e-08	1.90598	normal	Leaf
F01.PB3223	0.000644924	1.17567	normal	Root
F01.PB32245	0.98223	0.0191757	normal	Root
F01.PB3225	1.42e-06	-11.8867	down	Leaf
F01.PB3225	0.0017427	-2.56159	down	Root
F01.PB32267	0.691742	0.369626	normal	Leaf
F01.PB32267	0.832879	0.239267	normal	Root
F01.PB3227	0.973389	-0.0588139	normal	Leaf
F01.PB3227	0.058992	1.40453	normal	Root
F01.PB32290	0.000187469	2.49302	up	Leaf
F01.PB32346	0.25052	-0.721387	normal	Leaf
F01.PB32346	0.298133	-0.726354	normal	Root
F01.PB32367	0.000103619	-3.49266	down	Leaf
F01.PB3247	0.556499	-0.635435	normal	Root
F01.PB32519	0.100662	1.21066	normal	Leaf
F01.PB32519	4.9e-05	2.54062	up	Root
F01.PB32609	0.596251	0.468707	normal	Leaf
F01.PB32609	0.392184	-0.601153	normal	Root
F01.PB3261	0.542921	-0.374673	normal	Leaf
F01.PB3261	0.610613	0.283817	normal	Root
F01.PB32829	0.879499	-0.218374	normal	Root
F01.PB32985	0.0907585	-0.835103	normal	Leaf
F01.PB32985	0.833966	-0.197033	normal	Root
F01.PB33023	0.0917961	-1.35267	normal	Leaf
F01.PB33023	0.700807	-0.452237	normal	Root
F01.PB33038	0.364411	0.40327	normal	Leaf
F01.PB33038	0.70838	0.204369	normal	Root
F01.PB33074	0.363153	-0.453316	normal	Leaf
F01.PB33074	0.10659	-0.828439	normal	Root
F01.PB33142	0.298806	-0.874759	normal	Leaf
F01.PB33142	0.863962	0.158784	normal	Root
F01.PB33405	0.0497391	-1.01645	normal	Leaf
F01.PB33405	0.404202	-0.502787	normal	Root
F01.PB3353	1.16e-09	3.76551	up	Leaf
F01.PB3353	6.69e-05	2.27391	up	Root
F01.PB33604	0.433248	-0.681704	normal	Root
F01.PB33719	1.01e-07	-1.59875	normal	Leaf
F01.PB33719	5.38e-06	-1.67092	normal	Root
F01.PB33773	0.00169537	1.74253	normal	Leaf
F01.PB33773	0.0137133	1.69702	normal	Root
F01.PB33799	0.885158	0.126388	normal	Leaf
F01.PB33799	0.601845	0.466631	normal	Root
F01.PB33809	1.72e-09	9.14636	up	Leaf
F01.PB3381	0.262207	-0.843749	normal	Leaf
F01.PB3381	0.473115	-0.731279	normal	Root
F01.PB33954	0.000530196	1.35434	normal	Leaf
F01.PB33954	0.964306	0.00313592	normal	Root
F01.PB34131	0.00248776	-1.51039	normal	Root
F01.PB34177	0.999019	0.0495931	normal	Root
F01.PB3418	0.75469	-0.365264	normal	Leaf
F01.PB3418	0.611447	-0.524506	normal	Root
F01.PB34233	0.670963	0.809135	normal	Root
F01.PB34293	1	0.0295546	normal	Leaf
F01.PB34293	1	-0.0102865	normal	Root
F01.PB34295	0.228621	1.06615	normal	Root
F01.PB34297	0.11225	-1.42313	normal	Leaf
F01.PB3442	7.63e-06	-1.82256	normal	Leaf
F01.PB3442	0.0707518	-1.41218	normal	Root
F01.PB34420	0.328547	0.663568	normal	Leaf
F01.PB34420	0.251764	-0.643845	normal	Root
F01.PB3448	0.852265	-0.116715	normal	Leaf
F01.PB3448	0.316058	-0.841878	normal	Root
F01.PB34578	0.244503	-0.777731	normal	Leaf
F01.PB34578	0.4749	-0.484082	normal	Root
F01.PB34581	0.855035	-0.220932	normal	Root
F01.PB34709	0.905256	0.143414	normal	Leaf
F01.PB3486	0.888787	-0.192148	normal	Root
F01.PB34969	0.588997	-0.509569	normal	Leaf
F01.PB34969	0.288316	-0.711519	normal	Root
F01.PB35179	0.282602	0.39274	normal	Leaf
F01.PB35179	0.933313	-0.0731861	normal	Root
F01.PB35197	0.930563	-0.10517	normal	Leaf
F01.PB35197	5.97e-05	-2.1625	down	Root
F01.PB3523	0.0250997	-1.75458	normal	Root
F01.PB35461	0.00180892	-1.99794	normal	Leaf
F01.PB35461	1.67e-09	-3.21961	down	Root
F01.PB3569	0.00065294	2.18133	up	Leaf
F01.PB3573	0.124191	1.19126	normal	Leaf
F01.PB3573	0.198192	1.12409	normal	Root
F01.PB3589	2.12e-10	7.51625	up	Leaf
F01.PB3591	0.478582	-0.628198	normal	Leaf
F01.PB3591	0.531856	0.585008	normal	Root
F01.PB36063	5.94e-06	2.04102	up	Leaf
F01.PB36063	0.471779	0.939392	normal	Root
F01.PB36116	0.00633296	1.10925	normal	Leaf
F01.PB36116	0.0440981	1.07349	normal	Root
F01.PB36192	0.291513	0.910195	normal	Leaf
F01.PB36192	0.879109	-0.242999	normal	Root
F01.PB36214	0.532705	-0.475824	normal	Leaf
F01.PB36214	0.762704	0.283541	normal	Root
F01.PB3622	0.000231117	-1.09888	normal	Leaf
F01.PB36277	0.89966	-0.149414	normal	Leaf
F01.PB36277	0.250349	-0.963479	normal	Root
F01.PB36504	0.0016006	2.5912	up	Leaf
F01.PB3655	0.956679	-0.0436795	normal	Leaf
F01.PB3655	0.788381	0.140884	normal	Root
F01.PB36626	0.520938	-0.523369	normal	Leaf
F01.PB36626	0.353575	0.400981	normal	Root
F01.PB36685	0.181409	-0.947262	normal	Leaf
F01.PB36685	0.0966757	-1.62338	normal	Root
F01.PB36714	0.850529	0.134337	normal	Leaf
F01.PB36714	0.707102	-0.419358	normal	Root
F01.PB36752	0.000116818	1.98346	normal	Leaf
F01.PB36752	0.489222	0.517412	normal	Root
F01.PB36776	0.755734	0.16111	normal	Leaf
F01.PB36776	0.833254	0.133112	normal	Root
F01.PB3683	0.995687	-0.036555	normal	Root
F01.PB36973	0.00532308	-1.45674	normal	Leaf
F01.PB36973	0.829645	-0.274253	normal	Root
F01.PB370	0.566668	0.404379	normal	Leaf
F01.PB370	0.5034	-0.379191	normal	Root
F01.PB37174	0.510759	-0.693875	normal	Leaf
F01.PB37174	0.283958	-1.09172	normal	Root
F01.PB37208	0.000995864	-1.39524	normal	Leaf
F01.PB37208	7.62e-05	-2.8239	down	Root
F01.PB37235	0.00010719	2.09886	up	Leaf
F01.PB37235	0.00476511	1.69409	normal	Root
F01.PB37316	0.805239	0.288119	normal	Leaf
F01.PB37316	0.243521	-0.790162	normal	Root
F01.PB37362	0.00836232	-2.54695	down	Leaf
F01.PB37422	2.62e-08	-3.58846	down	Leaf
F01.PB37422	0.0139169	-2.20644	normal	Root
F01.PB37672	0.0323817	0.871055	normal	Leaf
F01.PB37672	0.21563	-0.73698	normal	Root
F01.PB3783	0.0203146	1.63822	normal	Root
F01.PB37975	0.00251918	-1.63418	normal	Leaf
F01.PB37975	0.0163828	-1.39484	normal	Root
F01.PB38088	1.16e-08	2.32084	up	Leaf
F01.PB38088	0.0137133	1.12926	normal	Root
F01.PB38251	0.0018055	-2.05686	down	Leaf
F01.PB38251	0.0162464	-1.9371	normal	Root
F01.PB38271	0.898324	0.520754	normal	Root
F01.PB38290	0.449156	-0.569028	normal	Leaf
F01.PB38290	0.0285921	-1.87138	normal	Root
F01.PB3835	0.56767	-0.524486	normal	Leaf
F01.PB3835	0.0757254	-1.18031	normal	Root
F01.PB38364	0.821028	-0.265741	normal	Root
F01.PB3855	0.75469	-0.31061	normal	Leaf
F01.PB3855	0.714183	-0.24926	normal	Root
F01.PB3873	0.115276	-1.23393	normal	Leaf
F01.PB3873	0.107106	-1.3751	normal	Root
F01.PB3877	0.983095	0.0305527	normal	Leaf
F01.PB3877	0.833888	0.361974	normal	Root
F01.PB3885	0.00663174	-1.89315	normal	Leaf
F01.PB3892	0.382911	-0.432406	normal	Leaf
F01.PB3892	0.567619	0.411616	normal	Root
F01.PB38990	0.00178493	-1.58261	normal	Leaf
F01.PB38990	0.0750291	-1.22828	normal	Root
F01.PB39068	8.96e-27	-3.45801	down	Leaf
F01.PB39068	3.52e-13	-2.57172	down	Root
F01.PB39078	1.58e-09	2.2824	up	Leaf
F01.PB39078	0.194912	0.718692	normal	Root
F01.PB39165	6.18e-20	6.9353	up	Leaf
F01.PB39165	0.000724064	2.82843	up	Root
F01.PB39388	0.00612796	2.27477	up	Leaf
F01.PB4055	0.974554	0.0964	normal	Root
F01.PB4061	0.804003	-0.244952	normal	Leaf
F01.PB4096	0.433172	-0.845525	normal	Root
F01.PB4099	0.181165	-0.775837	normal	Leaf
F01.PB4099	0.878113	0.108412	normal	Root
F01.PB4205	0.2577	-0.779031	normal	Leaf
F01.PB4205	0.000155096	-1.63635	normal	Root
F01.PB4257	0.089375	-0.51028	normal	Leaf
F01.PB4257	0.865148	-0.118624	normal	Root
F01.PB4281	0.000134499	-2.93803	down	Leaf
F01.PB4314	0.00848849	-1.15328	normal	Leaf
F01.PB4314	0.988598	0.0351888	normal	Root
F01.PB4339	0.0139932	1.7772	normal	Leaf
F01.PB4339	0.482289	0.696923	normal	Root
F01.PB4372	0.928102	-0.109209	normal	Leaf
F01.PB4372	0.917875	-0.152322	normal	Root
F01.PB4439	0.384149	0.880275	normal	Root
F01.PB4473	0.00135896	-0.992278	normal	Leaf
F01.PB4476	3.12e-07	-4.42235	down	Leaf
F01.PB4476	0.782329	-0.30339	normal	Root
F01.PB4478	0.112815	-1.0359	normal	Leaf
F01.PB4478	0.0502808	-1.43569	normal	Root
F01.PB4484	0.0381289	-1.51834	normal	Root
F01.PB4486	0.202174	0.749886	normal	Leaf
F01.PB4486	0.746179	-0.30832	normal	Root
F01.PB4564	0.797494	0.219412	normal	Leaf
F01.PB4564	0.860234	0.166212	normal	Root
F01.PB4624	0.0843309	-1.46119	normal	Root
F01.PB4655	0.000204237	2.57174	up	Leaf
F01.PB4655	0.762963	0.384452	normal	Root
F01.PB4680	0.771051	-0.374117	normal	Leaf
F01.PB4680	0.230109	-1.19192	normal	Root
F01.PB4685	0.62338	-0.455152	normal	Leaf
F01.PB4685	0.637149	-0.537645	normal	Root
F01.PB4697	0.293089	-0.58373	normal	Leaf
F01.PB4697	0.599221	-0.407457	normal	Root
F01.PB4702	0.321789	-0.593693	normal	Leaf
F01.PB4702	0.910226	0.161441	normal	Root
F01.PB4711	0.436272	1.43429	normal	Leaf
F01.PB4730	0.106831	-1.35832	normal	Leaf
F01.PB4730	0.0866118	-1.32852	normal	Root
F01.PB4733	0.251242	2.39497	normal	Root
F01.PB4778	0.142255	0.907201	normal	Leaf
F01.PB4778	0.542357	0.52318	normal	Root
F01.PB4781	0.973675	0.0391105	normal	Root
F01.PB4829	0.0798562	-0.946834	normal	Leaf
F01.PB4829	0.861496	0.101791	normal	Root
F01.PB4836	0.435971	-0.65258	normal	Leaf
F01.PB4836	0.897365	-0.168558	normal	Root
F01.PB4890	0.69345	-0.407693	normal	Leaf
F01.PB4890	0.7775	0.323279	normal	Root
F01.PB497	0.0105746	10.237	normal	Root
F01.PB5006	0.906623	-0.143801	normal	Root
F01.PB5038	0.00467495	-2.47014	down	Leaf
F01.PB5057	0.101798	1.05017	normal	Leaf
F01.PB5057	0.897365	0.0783447	normal	Root
F01.PB5058	0.597034	0.319734	normal	Leaf
F01.PB5058	0.699425	0.257508	normal	Root
F01.PB5122	0.350178	-0.871959	normal	Root
F01.PB5127	0.602319	-0.317158	normal	Leaf
F01.PB5127	0.276392	0.976658	normal	Root
F01.PB5152	0.749323	-0.256256	normal	Leaf
F01.PB5152	0.570709	0.367677	normal	Root
F01.PB5159	0.0151377	-2.24949	normal	Leaf
F01.PB5159	0.0841912	-1.67311	normal	Root
F01.PB5173	0.0153772	1.15891	normal	Leaf
F01.PB5173	0.996122	-0.0111439	normal	Root
F01.PB5178	0.1455	-1.30675	normal	Leaf
F01.PB5178	0.02716	-1.94761	normal	Root
F01.PB5210	0.766283	0.262185	normal	Leaf
F01.PB5215	0.0118898	-2.14392	normal	Root
F01.PB5245	0.944608	-0.127519	normal	Root
F01.PB534	0.00118366	2.13872	up	Leaf
F01.PB534	0.000470899	3.11353	up	Root
F01.PB5571	0.239908	1.05065	normal	Root
F01.PB563	5.33e-06	-3.92798	down	Leaf
F01.PB584	1.94e-05	-1.54488	normal	Leaf
F01.PB587	0.00434154	1.15333	normal	Leaf
F01.PB587	0.0765819	1.19723	normal	Root
F01.PB593	0.00103184	-2.59577	down	Leaf
F01.PB593	0.110972	-1.27695	normal	Root
F01.PB6135	0.885784	-0.174488	normal	Root
F01.PB6372	7.96e-05	-1.58806	normal	Leaf
F01.PB6372	0.214266	-0.621693	normal	Root
F01.PB6424	0.0351318	-0.875498	normal	Root
F01.PB646	0.0104531	3.58875	normal	Root
F01.PB6522	0.0870175	1.09729	normal	Leaf
F01.PB6522	0.934502	0.0755757	normal	Root
F01.PB6572	0.0170828	-1.56381	normal	Leaf
F01.PB6572	0.324086	-0.768307	normal	Root
F01.PB6651	0.0774657	-0.99521	normal	Leaf
F01.PB6651	0.354957	-0.613551	normal	Root
F01.PB6653	0.384915	-0.849715	normal	Leaf
F01.PB6653	0.873987	0.215225	normal	Root
F01.PB6671	0.376946	0.358833	normal	Leaf
F01.PB6671	0.916079	0.050481	normal	Root
F01.PB6753	0.724086	0.157894	normal	Leaf
F01.PB6753	0.893074	-0.119309	normal	Root
F01.PB6765	0.0766151	-0.789924	normal	Leaf
F01.PB6765	0.844632	-0.183917	normal	Root
F01.PB6770	0.718651	-0.291626	normal	Leaf
F01.PB6770	0.506438	-0.52375	normal	Root
F01.PB6793	0.0591705	-0.835072	normal	Leaf
F01.PB6793	0.844731	0.162661	normal	Root
F01.PB6865	0.537214	0.425127	normal	Leaf
F01.PB6865	8.56e-05	-1.68861	normal	Root
F01.PB6869	0.191177	0.607562	normal	Leaf
F01.PB6869	0.917361	-0.0817778	normal	Root
F01.PB6882	0.180686	-1.14689	normal	Leaf
F01.PB6882	0.0997537	-1.54645	normal	Root
F01.PB7037	1.78e-43	-4.23999	down	Leaf
F01.PB7037	1.71e-05	-1.51148	normal	Root
F01.PB7089	0.308514	-0.832272	normal	Leaf
F01.PB7089	0.740243	-0.367438	normal	Root
F01.PB7139	0.237324	-1.03448	normal	Leaf
F01.PB7139	0.724926	-0.40709	normal	Root
F01.PB7217	0.645181	-0.224328	normal	Leaf
F01.PB7217	0.58493	0.279128	normal	Root
F01.PB7290	0.486765	-0.621891	normal	Leaf
F01.PB7290	0.128959	-1.01469	normal	Root
F01.PB7359	0.629629	0.500509	normal	Leaf
F01.PB7359	0.890409	-0.230912	normal	Root
F01.PB7497	0.216208	1.00348	normal	Leaf
F01.PB7497	0.298753	-1.02875	normal	Root
F01.PB7523	0.802979	0.0873033	normal	Leaf
F01.PB7523	0.768798	-0.18808	normal	Root
F01.PB7547	0.626404	-0.243493	normal	Leaf
F01.PB7547	0.184501	-0.54579	normal	Root
F01.PB7556	0.911193	0.125607	normal	Root
F01.PB7645	0.246719	-0.88334	normal	Root
F01.PB7761	0.426697	-0.821919	normal	Root
F01.PB7780	0.0404194	-1.07219	normal	Leaf
F01.PB7780	0.192588	-0.624626	normal	Root
F01.PB7831	0.705462	1.22135	normal	Root
F01.PB7850	0.665374	0.137511	normal	Leaf
F01.PB7850	0.766058	0.126023	normal	Root
F01.PB8194	0.993874	-0.00820996	normal	Leaf
F01.PB8194	0.767055	0.218273	normal	Root
F01.PB8213	0.213625	-1.17063	normal	Leaf
F01.PB8213	0.280547	-1.09902	normal	Root
F01.PB8230	0.787428	0.177266	normal	Leaf
F01.PB8230	0.626124	-0.389619	normal	Root
F01.PB8257	0.980902	-0.0181337	normal	Leaf
F01.PB8257	0.0337041	0.804992	normal	Root
F01.PB833	0.115932	-1.12292	normal	Leaf
F01.PB8419	9.87e-07	2.48774	up	Leaf
F01.PB8419	0.323569	0.679443	normal	Root
F01.PB8442	0.238856	-0.498082	normal	Leaf
F01.PB8442	0.192451	-0.842555	normal	Root
F01.PB8443	0.26258	-0.647119	normal	Leaf
F01.PB8443	0.49865	-0.380999	normal	Root
F01.PB8465	2.57e-06	-1.86564	normal	Leaf
F01.PB8465	0.154268	-0.85093	normal	Root
F01.PB8528	1.08e-05	3.5454	up	Leaf
F01.PB8528	0.0670215	1.67429	normal	Root
F01.PB8560	0.88818	-0.089738	normal	Leaf
F01.PB8560	0.724926	-0.216782	normal	Root
F01.PB8941	0.521881	0.502571	normal	Leaf
F01.PB9008	0.000122282	-1.67228	normal	Leaf
F01.PB9008	0.325977	-0.654386	normal	Root
F01.PB9037	0.351216	-0.819358	normal	Leaf
F01.PB9037	0.730289	0.255328	normal	Root
F01.PB9227	0.00152976	1.96812	normal	Leaf
F01.PB9227	0.724926	-0.276273	normal	Root
F01.PB9261	0.0109092	0.826409	normal	Leaf
F01.PB9261	0.938399	0.0351659	normal	Root
F01.PB9299	0.493512	0.331713	normal	Leaf
F01.PB9299	0.0342771	-0.799535	normal	Root
F01.PB9474	0.570088	-0.250561	normal	Leaf
F01.PB9474	0.661006	-0.246876	normal	Root
F01.PB9500	0.201148	1.21314	normal	Root
F01.PB9594	0.933159	-0.0710175	normal	Leaf
F01.PB9594	0.804036	0.154813	normal	Root
F01.PB9635	0.0842271	0.569432	normal	Leaf
F01.PB9635	0.466705	-0.385996	normal	Root
F01.PB9928	0.41413	-0.330941	normal	Leaf
F01.PB9928	0.931023	-0.0859431	normal	Root
