# Supplementary material for: Full-length transcriptional analysis reveals the complex relationship of leaves and roots in responses to cold-drought combined stress in common vetch
Source: Front Plant Sci. 2022 Sep 23;13:976094. doi: 10.3389/fpls.2022.976094 (PMC9538161; doi:10.3389/fpls.2022.976094)
Supplement: Supplementary file 9 [file Table_5.XLSX]

## Sheet: Sheet1
Table S5 DEGs involved in“Photosystem II” and “Response to water” terms under drought-cold stress in shoots.
	Swissprot_annotation	Gene id	CKL1	CKL2	CKL3	CDL1	CDL2	CDL3	FDR	log2FC	regulated	CKR1	CKR2	CKR3	CDR1	CDR2	CDR3	FDR	log2FC	regulated	GO_annotation	KEGG_pathway	Pfam_annotation	Swissprot_annotation	nr_annotation
Chlorophyll	Chlorophyll a-b binding protein 25	F01.PB39147	1.68	1.75	2.56	7.47	6.34	7.24	2.73e-12	2.32482	up	9.6	8.15	9.45	6.81	6.95	8.32	0.787611	0.149	normal	Cellular Component: photosystem I (GO:0009522);; Cellular Component: photosystem II (GO:0009523);; Cellular Component: chloroplast thylakoid membrane (GO:0009535);; Biological Process: photosynthesis, light harvesting (GO:0009765);; Cellular Component: integral component of membrane (GO:0016021);; Molecular Function: chlorophyll binding (GO:0016168);; Biological Process: protein-chromophore linka…	ko00196:Photosynthesis - antenna proteins	Chlorophyll A-B binding protein	Chlorophyll a-b binding protein 25, chloroplastic OS=Petunia sp. GN=CAB25 PE=3 SV=1	chlorophyll a/b binding protein [Vicia cinerea]
	Photosystem I P700 chlorophyll a apoprotein A2	F01.PB25371	0	1.04	0	2.52	1.43	1.83	6.03e-07	3.00999	up	——	——	——	——	——	——	——	——	——	Molecular Function: magnesium ion binding (GO:0000287);; Molecular Function: electron carrier activity (GO:0009055);; Cellular Component: photosystem I (GO:0009522);; Cellular Component: chloroplast thylakoid membrane (GO:0009535);; Biological Process: photosynthesis (GO:0015979);; Cellular Component: integral component of membrane (GO:0016021);; Molecular Function: chlorophyll binding (GO:001616…	ko00195:Photosynthesis	Photosystem I psaA/psaB protein;; Photosystem I psaA/psaB protein;; Photosystem I psaA/psaB protein;; Photosystem I psaA/psaB protein	Photosystem I P700 chlorophyll a apoprotein A2 OS=Lotus japonicus GN=psaB PE=3 SV=1	photosystem I P700 chlorophyll A apoprotein A2 [Medicago truncatula]
	Chlorophyll a-b binding protein (Fragment)	F01.PB34206	0.51	0.51	0.38	3.87	3.24	3.15	3.68e-15	3.41054	up	——	——	——	——	——	——	——	——	——	Cellular Component: vacuolar membrane (GO:0005774);; Cellular Component: Golgi apparatus (GO:0005794);; Cellular Component: plasma membrane (GO:0005886);; Cellular Component: photosystem I (GO:0009522);; Cellular Component: photosystem II (GO:0009523);; Cellular Component: chloroplast thylakoid membrane (GO:0009535);; Biological Process: response to blue light (GO:0009637);; Biological Process: p…	ko00196:Photosynthesis - antenna proteins	Chlorophyll A-B binding protein;; Chlorophyll A-B binding protein;; RNA recognition motif. (a.k.a. RRM, RBD, or RNP domain);; RNA recognition motif (a.k.a. RRM, RBD, or RNP domain);; RNA recognition motif. (a.k.a. RRM, RBD, or RNP domain)	Chlorophyll a-b binding protein, chloroplastic (Fragment) OS=Glycine max PE=2 SV=1	PREDICTED: chlorophyll a-b binding protein of LHCII type 1-like [Pyrus x bretschneideri]
	Chlorophyll a-b binding protein C	F01.PB3	0	0.2	0	1.87	1.7	1.5	6.01e-07	5.18336	up	——	——	——	——	——	——	——	——	——	Cellular Component: photosystem I (GO:0009522);; Cellular Component: photosystem II (GO:0009523);; Cellular Component: chloroplast thylakoid membrane (GO:0009535);; Biological Process: photosynthesis, light harvesting (GO:0009765);; Cellular Component: integral component of membrane (GO:0016021);; Molecular Function: chlorophyll binding (GO:0016168);; Biological Process: protein-chromophore linka…	ko00196:Photosynthesis - antenna proteins	Chlorophyll A-B binding protein	Chlorophyll a-b binding protein C, chloroplastic OS=Nicotiana plumbaginifolia GN=CABC PE=3 SV=1	PREDICTED: chlorophyll a-b binding protein 16, chloroplastic-like [Nicotiana tomentosiformis]
	Chlorophyll a-b binding protein AB96 (Fragment)	F01.PB34108	0.3	0.3	0.47	3.33	2.93	2.94	3.45e-16	3.63293	up	——	——	——	——	——	——	——	——	——	Cellular Component: photosystem I (GO:0009522);; Cellular Component: photosystem II (GO:0009523);; Cellular Component: chloroplast thylakoid membrane (GO:0009535);; Biological Process: photosynthesis, light harvesting (GO:0009765);; Cellular Component: integral component of membrane (GO:0016021);; Molecular Function: chlorophyll binding (GO:0016168);; Biological Process: protein-chromophore linka…	ko00196:Photosynthesis - antenna proteins	Chlorophyll A-B binding protein	Chlorophyll a-b binding protein AB96 (Fragment) OS=Pisum sativum GN=AB96 PE=1 SV=1	hypothetical protein TSUD_83280 [Trifolium subterraneum]
	Chlorophyll a-b binding protein 3C	F01.PB34366	0.99	0.63	1.02	3.33	3.72	3.11	2.43e-08	2.46888	up	——	——	——	——	——	——	——	——	——	Cellular Component: photosystem I (GO:0009522);; Cellular Component: photosystem II (GO:0009523);; Cellular Component: chloroplast thylakoid membrane (GO:0009535);; Biological Process: photosynthesis, light harvesting (GO:0009765);; Cellular Component: integral component of membrane (GO:0016021);; Molecular Function: chlorophyll binding (GO:0016168);; Biological Process: protein-chromophore linka…	ko00196:Photosynthesis - antenna proteins	Chlorophyll A-B binding protein;; Chlorophyll A-B binding protein;; Chlorophyll A-B binding protein	Chlorophyll a-b binding protein 3C, chloroplastic OS=Solanum lycopersicum GN=CAB3C PE=3 SV=1	PREDICTED: chlorophyll a-b binding protein 3C, chloroplastic-like [Solanum tuberosum]
	Chlorophyll a-b binding protein 3	F01.PB13805	3.36	2.45	2.96	26.67	9.75	23.95	3.18e-05	3.25832	up	——	——	——	——	——	——	——	——	——	Cellular Component: photosystem I (GO:0009522);; Cellular Component: photosystem II (GO:0009523);; Cellular Component: chloroplast thylakoid membrane (GO:0009535);; Biological Process: photosynthesis, light harvesting (GO:0009765);; Cellular Component: plastoglobule (GO:0010287);; Cellular Component: integral component of membrane (GO:0016021);; Molecular Function: chlorophyll binding (GO:0016168…	ko00196:Photosynthesis - antenna proteins	Chlorophyll A-B binding protein	Chlorophyll a-b binding protein 3, chloroplastic OS=Pisum sativum GN=lhca3 PE=1 SV=1	RecName: Full=Chlorophyll a-b binding protein 3, chloroplastic; AltName: Full=LHCII type III CAB-3; Flags: Precursor
		F01.PB6238	31.04	24.17	32.19	115.12	91.98	95.53	4.91e-15	2.27515	up	——	——	——	——	——	——	——	——	——	Cellular Component: photosystem I (GO:0009522);; Cellular Component: photosystem II (GO:0009523);; Cellular Component: chloroplast thylakoid membrane (GO:0009535);; Biological Process: photosynthesis, light harvesting (GO:0009765);; Cellular Component: plastoglobule (GO:0010287);; Cellular Component: integral component of membrane (GO:0016021);; Molecular Function: chlorophyll binding (GO:0016168…	ko00196:Photosynthesis - antenna proteins	Chlorophyll A-B binding protein	Chlorophyll a-b binding protein 3, chloroplastic OS=Pisum sativum GN=lhca3 PE=1 SV=1	RecName: Full=Chlorophyll a-b binding protein 3, chloroplastic; AltName: Full=LHCII type III CAB-3; Flags: Precursor
	Chlorophyll a-b binding protein 1D (Fragment)	F01.PB32283	0.22	0.27	0.16	0.58	1.02	0.89	0.00153707	2.51945	up	——	——	——	——	——	——	——	——	——	Cellular Component: photosystem I (GO:0009522);; Cellular Component: photosystem II (GO:0009523);; Cellular Component: chloroplast thylakoid membrane (GO:0009535);; Biological Process: photosynthesis, light harvesting (GO:0009765);; Cellular Component: integral component of membrane (GO:0016021);; Molecular Function: chlorophyll binding (GO:0016168);; Biological Process: protein-chromophore linka…	ko00196:Photosynthesis - antenna proteins	--	Chlorophyll a-b binding protein 1D (Fragment) OS=Solanum lycopersicum GN=CAB1D PE=3 SV=1	RecName: Full=Chlorophyll a-b binding protein 1D; AltName: Full=LHCII type I CAB-1D; Short=LHCP
	Chlorophyll a-b binding protein 215	F01.PB30924	1.32	0.48	2.41	4.5	2.72	5.91	0.000321933	2.10386	up	——	——	——	——	——	——	——	——	——	Cellular Component: plasma membrane (GO:0005886);; Cellular Component: photosystem I (GO:0009522);; Cellular Component: photosystem II (GO:0009523);; Cellular Component: chloroplast thylakoid membrane (GO:0009535);; Biological Process: response to blue light (GO:0009637);; Biological Process: photosynthesis, light harvesting (GO:0009765);; Cellular Component: chloroplast envelope (GO:0009941);; B…	ko00196:Photosynthesis - antenna proteins	Chlorophyll A-B binding protein;; Cofilin/tropomyosin-type actin-binding protein	Chlorophyll a-b binding protein 215, chloroplastic OS=Pisum sativum GN=CAB215 PE=1 SV=1	light-harvesting chlorophyll-a/b binding protein Lhcb2 [Pisum sativum]
		F01.PB765	1.39	1.72	1.76	7.03	5.35	2.85	0.00266711	2.1371	up	——	——	——	——	——	——	——	——	——	Cellular Component: photosystem I (GO:0009522);; Cellular Component: photosystem II (GO:0009523);; Cellular Component: chloroplast thylakoid membrane (GO:0009535);; Biological Process: photosynthesis, light harvesting (GO:0009765);; Cellular Component: integral component of membrane (GO:0016021);; Molecular Function: chlorophyll binding (GO:0016168);; Biological Process: protein-chromophore linka…	ko00196:Photosynthesis - antenna proteins	Chlorophyll A-B binding protein	Chlorophyll a-b binding protein 215, chloroplastic OS=Pisum sativum GN=CAB215 PE=1 SV=1	light-harvesting chlorophyll-a/b binding protein Lhcb2 [Pisum sativum]
	Chlorophyll a-b binding protein AB80	F01.PB34400	2.84	1.71	2.52	8.47	8.01	8.06	1.6e-09	2.30425	up	——	——	——	——	——	——	——	——	——	Cellular Component: photosystem I (GO:0009522);; Cellular Component: photosystem II (GO:0009523);; Cellular Component: chloroplast thylakoid membrane (GO:0009535);; Biological Process: photosynthesis, light harvesting (GO:0009765);; Cellular Component: integral component of membrane (GO:0016021);; Molecular Function: chlorophyll binding (GO:0016168);; Biological Process: protein-chromophore linka…	ko00196:Photosynthesis - antenna proteins	Chlorophyll A-B binding protein	Chlorophyll a-b binding protein AB80, chloroplastic OS=Pisum sativum GN=AB80 PE=1 SV=1	RecName: Full=Chlorophyll a-b binding protein AB80, chloroplastic; AltName: Full=LHCII type I CAB-AB80; Short=LHCP; Flags: Precursor
		F01.PB12235	1401.06	1447.01	1913.53	10350.4	9361.93	9353.14	1.42e-15	3.08945	up	22.48	16.6	14.22	133.17	211.79	118.41	1.15e-05	3.6076	up	Cellular Component: photosystem I (GO:0009522);; Cellular Component: photosystem II (GO:0009523);; Cellular Component: chloroplast thylakoid membrane (GO:0009535);; Biological Process: photosynthesis, light harvesting (GO:0009765);; Cellular Component: integral component of membrane (GO:0016021);; Molecular Function: chlorophyll binding (GO:0016168);; Biological Process: protein-chromophore linka…	ko00196:Photosynthesis - antenna proteins	Chlorophyll A-B binding protein	Chlorophyll a-b binding protein AB80, chloroplastic OS=Pisum sativum GN=AB80 PE=1 SV=1	chlorophyll a/b binding protein [Medicago sativa]
		F01.PB4406	471.79	397.57	654.6	2978.59	3346.74	2807.21	1.33e-20	3.0395	up	6.53	4.65	6.96	40.28	54.33	40.27	1.1e-10	3.3788	up	Cellular Component: photosystem I (GO:0009522);; Cellular Component: photosystem II (GO:0009523);; Cellular Component: chloroplast thylakoid membrane (GO:0009535);; Biological Process: photosynthesis, light harvesting (GO:0009765);; Cellular Component: integral component of membrane (GO:0016021);; Molecular Function: chlorophyll binding (GO:0016168);; Biological Process: protein-chromophore linka…	ko00196:Photosynthesis - antenna proteins	Chlorophyll A-B binding protein	Chlorophyll a-b binding protein AB80, chloroplastic OS=Pisum sativum GN=AB80 PE=1 SV=1	RecName: Full=Chlorophyll a-b binding protein AB80, chloroplastic; AltName: Full=LHCII type I CAB-AB80; Short=LHCP; Flags: Precursor
		F01.PB10056	185.71	162.44	318.52	2237.22	2731.17	2224.01	3.24e-30	3.91325	up	0	2.43	2.8	9.55	23.69	7.58	0.0325454	3.4865	normal	Cellular Component: photosystem I (GO:0009522);; Cellular Component: photosystem II (GO:0009523);; Cellular Component: chloroplast thylakoid membrane (GO:0009535);; Biological Process: photosynthesis, light harvesting (GO:0009765);; Cellular Component: integral component of membrane (GO:0016021);; Molecular Function: chlorophyll binding (GO:0016168);; Biological Process: protein-chromophore linka…	ko00196:Photosynthesis - antenna proteins	Chlorophyll A-B binding protein	Chlorophyll a-b binding protein AB80, chloroplastic OS=Pisum sativum GN=AB80 PE=1 SV=1	RecName: Full=Chlorophyll a-b binding protein AB80, chloroplastic; AltName: Full=LHCII type I CAB-AB80; Short=LHCP; Flags: Precursor
		F01.PB13824	280.12	332.23	401.1	1469.18	2119.74	1367.99	5.32e-07	2.79235	up	10.69	10.03	20.98	35.69	29.92	49.23	6.21e-07	1.89511	normal	Cellular Component: photosystem I (GO:0009522);; Cellular Component: photosystem II (GO:0009523);; Cellular Component: chloroplast thylakoid membrane (GO:0009535);; Biological Process: photosynthesis, light harvesting (GO:0009765);; Cellular Component: integral component of membrane (GO:0016021);; Molecular Function: chlorophyll binding (GO:0016168);; Biological Process: protein-chromophore linka…	ko00196:Photosynthesis - antenna proteins	Chlorophyll A-B binding protein	Chlorophyll a-b binding protein AB80, chloroplastic OS=Pisum sativum GN=AB80 PE=1 SV=1	chlorophyll a/b binding protein [Medicago sativa]
		F01.PB14740	157.33	164.88	225.54	895.04	803.1	979.09	1.12e-17	2.78603	up	1.98	2.3	1.98	3.87	11.01	6.38	0.0409709	2.25885	normal	Cellular Component: photosystem I (GO:0009522);; Cellular Component: photosystem II (GO:0009523);; Cellular Component: chloroplast thylakoid membrane (GO:0009535);; Biological Process: photosynthesis, light harvesting (GO:0009765);; Cellular Component: integral component of membrane (GO:0016021);; Molecular Function: chlorophyll binding (GO:0016168);; Biological Process: protein-chromophore linka…	ko00196:Photosynthesis - antenna proteins	Chlorophyll A-B binding protein	Chlorophyll a-b binding protein AB80, chloroplastic OS=Pisum sativum GN=AB80 PE=1 SV=1	chloroplast chlorophyll a/b binding protein [Pisum sativum]
		F01.PB17973	6.55	6.81	7.19	15.98	24.68	20.47	2.16e-06	2.09067	up	1.22	0.79	0.55	0.72	0.55	0.28	0.821272	-0.267248	normal	Cellular Component: photosystem I (GO:0009522);; Cellular Component: photosystem II (GO:0009523);; Cellular Component: chloroplast thylakoid membrane (GO:0009535);; Biological Process: photosynthesis, light harvesting (GO:0009765);; Cellular Component: integral component of membrane (GO:0016021);; Molecular Function: chlorophyll binding (GO:0016168);; Biological Process: protein-chromophore linka…	ko00196:Photosynthesis - antenna proteins	Chlorophyll A-B binding protein	Chlorophyll a-b binding protein AB80, chloroplastic OS=Pisum sativum GN=AB80 PE=1 SV=1	chloroplast chlorophyll a/b binding protein [Pisum sativum]
		F01.PB30820	21.95	26.3	37.71	125.58	134.4	138.31	1.05e-20	2.70784	up	4.99	1.22	0.83	5.62	2.87	3.04	0.239552	1.18036	normal	Cellular Component: photosystem I (GO:0009522);; Cellular Component: photosystem II (GO:0009523);; Cellular Component: chloroplast thylakoid membrane (GO:0009535);; Biological Process: photosynthesis, light harvesting (GO:0009765);; Cellular Component: integral component of membrane (GO:0016021);; Molecular Function: chlorophyll binding (GO:0016168);; Biological Process: protein-chromophore linka…	ko00196:Photosynthesis - antenna proteins	Chlorophyll A-B binding protein	Chlorophyll a-b binding protein AB80, chloroplastic OS=Pisum sativum GN=AB80 PE=1 SV=1	RecName: Full=Chlorophyll a-b binding protein AB80, chloroplastic; AltName: Full=LHCII type I CAB-AB80; Short=LHCP; Flags: Precursor
		F01.PB32230	0.12	0.13	0.37	0.93	1.11	1.02	0.000316513	2.86642	up	0.39	0.59	0.66	0.74	0.86	0.78	0.304979	1.00711	normal	Cellular Component: photosystem I (GO:0009522);; Cellular Component: photosystem II (GO:0009523);; Cellular Component: chloroplast thylakoid membrane (GO:0009535);; Biological Process: photosynthesis, light harvesting (GO:0009765);; Cellular Component: integral component of membrane (GO:0016021);; Molecular Function: chlorophyll binding (GO:0016168);; Biological Process: protein-chromophore linka…	ko00196:Photosynthesis - antenna proteins	Chlorophyll A-B binding protein	Chlorophyll a-b binding protein AB80, chloroplastic OS=Pisum sativum GN=AB80 PE=1 SV=1	chlorophyll a-b binding protein 1D [Asparagus officinalis]
		F01.PB34336	0.25	0.47	0.76	1.06	1.81	1.55	0.000164057	2.11272	up	0.52	0.59	0.55	0.75	0.6	0.29	0.670234	0.463218	normal	Cellular Component: photosystem I (GO:0009522);; Cellular Component: photosystem II (GO:0009523);; Cellular Component: chloroplast thylakoid membrane (GO:0009535);; Biological Process: photosynthesis, light harvesting (GO:0009765);; Cellular Component: integral component of membrane (GO:0016021);; Molecular Function: chlorophyll binding (GO:0016168);; Biological Process: protein-chromophore linka…	ko00196:Photosynthesis - antenna proteins	Chlorophyll A-B binding protein	Chlorophyll a-b binding protein AB80, chloroplastic OS=Pisum sativum GN=AB80 PE=1 SV=1	RecName: Full=Chlorophyll a-b binding protein AB80, chloroplastic; AltName: Full=LHCII type I CAB-AB80; Short=LHCP; Flags: Precursor
		F01.PB5553	417.61	376.14	924.45	4580.98	6353.72	4454.2	1.04e-12	3.64523	up	1.68	0.72	3.65	1.04	7.44	4.09	0.379693	1.55913	normal	Cellular Component: photosystem I (GO:0009522);; Cellular Component: photosystem II (GO:0009523);; Cellular Component: chloroplast thylakoid membrane (GO:0009535);; Biological Process: photosynthesis, light harvesting (GO:0009765);; Cellular Component: integral component of membrane (GO:0016021);; Molecular Function: chlorophyll binding (GO:0016168);; Biological Process: protein-chromophore linka…	ko00196:Photosynthesis - antenna proteins	Chlorophyll A-B binding protein	Chlorophyll a-b binding protein AB80, chloroplastic OS=Pisum sativum GN=AB80 PE=1 SV=1	chloroplast chlorophyll a/b binding protein [Pisum sativum]
		F01.PB11036	40.02	28.32	32.18	136.63	145.92	153.68	3.49e-19	2.59791	up	——	——	——	——	——	——	——	——	——	Cellular Component: photosystem I (GO:0009522);; Cellular Component: photosystem II (GO:0009523);; Cellular Component: chloroplast thylakoid membrane (GO:0009535);; Biological Process: photosynthesis, light harvesting (GO:0009765);; Cellular Component: integral component of membrane (GO:0016021);; Molecular Function: chlorophyll binding (GO:0016168);; Biological Process: protein-chromophore linka…	ko00196:Photosynthesis - antenna proteins	Chlorophyll A-B binding protein	Chlorophyll a-b binding protein AB80, chloroplastic OS=Pisum sativum GN=AB80 PE=1 SV=1	chloroplast chlorophyll a/b binding protein [Pisum sativum]
		F01.PB19170	0.21	0.11	0	0.53	0.91	0.51	0.00017389	3.31842	up	——	——	——	——	——	——	——	——	——	Cellular Component: photosystem I (GO:0009522);; Cellular Component: photosystem II (GO:0009523);; Cellular Component: chloroplast thylakoid membrane (GO:0009535);; Biological Process: photosynthesis, light harvesting (GO:0009765);; Cellular Component: integral component of membrane (GO:0016021);; Molecular Function: chlorophyll binding (GO:0016168);; Biological Process: protein-chromophore linka…	ko00196:Photosynthesis - antenna proteins	Chlorophyll A-B binding protein	Chlorophyll a-b binding protein AB80, chloroplastic OS=Pisum sativum GN=AB80 PE=1 SV=1	chloroplast chlorophyll a/b binding protein [Pisum sativum]
		F01.PB20083	0.3	0.51	1	5.89	12.63	3.62	0.0078958	4.17865	up	——	——	——	——	——	——	——	——	——	Cellular Component: photosystem I (GO:0009522);; Cellular Component: photosystem II (GO:0009523);; Cellular Component: chloroplast thylakoid membrane (GO:0009535);; Biological Process: photosynthesis, light harvesting (GO:0009765);; Cellular Component: integral component of membrane (GO:0016021);; Molecular Function: chlorophyll binding (GO:0016168);; Biological Process: protein-chromophore linka…	ko00196:Photosynthesis - antenna proteins	Chlorophyll A-B binding protein	Chlorophyll a-b binding protein AB80, chloroplastic OS=Pisum sativum GN=AB80 PE=1 SV=1	chloroplast chlorophyll a/b binding protein [Pisum sativum]
		F01.PB31029	0.65	0.5	0.89	2.29	3.43	2.39	0.000661711	2.49755	up	——	——	——	——	——	——	——	——	——	Cellular Component: photosystem I (GO:0009522);; Cellular Component: photosystem II (GO:0009523);; Cellular Component: chloroplast thylakoid membrane (GO:0009535);; Biological Process: photosynthesis, light harvesting (GO:0009765);; Cellular Component: integral component of membrane (GO:0016021);; Molecular Function: chlorophyll binding (GO:0016168);; Biological Process: protein-chromophore linka…	ko00196:Photosynthesis - antenna proteins	Chlorophyll A-B binding protein	Chlorophyll a-b binding protein AB80, chloroplastic OS=Pisum sativum GN=AB80 PE=1 SV=1	chlorophyll a/b binding protein [Medicago sativa]
		F01.PB31384	0.39	0.43	1	2.98	3.68	4.13	9.27e-06	3.08249	up	——	——	——	——	——	——	——	——	——	Cellular Component: photosystem I (GO:0009522);; Cellular Component: photosystem II (GO:0009523);; Cellular Component: chloroplast thylakoid membrane (GO:0009535);; Biological Process: photosynthesis, light harvesting (GO:0009765);; Cellular Component: integral component of membrane (GO:0016021);; Molecular Function: chlorophyll binding (GO:0016168);; Biological Process: protein-chromophore linka…	ko00196:Photosynthesis - antenna proteins	Chlorophyll A-B binding protein	Chlorophyll a-b binding protein AB80, chloroplastic OS=Pisum sativum GN=AB80 PE=1 SV=1	chlorophyll a/b-binding protein, partial [Schiedea spergulina]
		F01.PB31822	20.63	27.99	34.26	489.39	649.34	461.79	1.03e-19	4.78064	up	——	——	——	——	——	——	——	——	——	Cellular Component: photosystem I (GO:0009522);; Cellular Component: photosystem II (GO:0009523);; Cellular Component: chloroplast thylakoid membrane (GO:0009535);; Biological Process: photosynthesis, light harvesting (GO:0009765);; Cellular Component: integral component of membrane (GO:0016021);; Molecular Function: chlorophyll binding (GO:0016168);; Biological Process: protein-chromophore linka…	ko00196:Photosynthesis - antenna proteins	Chlorophyll A-B binding protein	Chlorophyll a-b binding protein AB80, chloroplastic OS=Pisum sativum GN=AB80 PE=1 SV=1	chloroplast chlorophyll a/b binding protein [Pisum sativum]
		F01.PB32158	2.09	2.15	4.01	20.87	23.27	15.49	4.25e-12	3.37172	up	——	——	——	——	——	——	——	——	——	Cellular Component: photosystem I (GO:0009522);; Cellular Component: photosystem II (GO:0009523);; Cellular Component: chloroplast thylakoid membrane (GO:0009535);; Biological Process: photosynthesis, light harvesting (GO:0009765);; Cellular Component: integral component of membrane (GO:0016021);; Molecular Function: chlorophyll binding (GO:0016168);; Biological Process: protein-chromophore linka…	ko00196:Photosynthesis - antenna proteins	Chlorophyll A-B binding protein	Chlorophyll a-b binding protein AB80, chloroplastic OS=Pisum sativum GN=AB80 PE=1 SV=1	chlorophyll a/b binding protein [Medicago sativa]
		F01.PB32160	0.27	0.15	0.36	1.73	1.36	1.2	4.43e-05	3.07093	up	——	——	——	——	——	——	——	——	——	Cellular Component: photosystem I (GO:0009522);; Cellular Component: photosystem II (GO:0009523);; Cellular Component: chloroplast thylakoid membrane (GO:0009535);; Biological Process: photosynthesis, light harvesting (GO:0009765);; Cellular Component: integral component of membrane (GO:0016021);; Molecular Function: chlorophyll binding (GO:0016168);; Biological Process: protein-chromophore linka…	ko00196:Photosynthesis - antenna proteins	Chlorophyll A-B binding protein	Chlorophyll a-b binding protein AB80, chloroplastic OS=Pisum sativum GN=AB80 PE=1 SV=1	chlorophyll a/b binding protein [Medicago sativa]
		F01.PB34072	0.24	0.11	0.25	2.68	4.5	2.48	4.25e-07	4.5417	up	——	——	——	——	——	——	——	——	——	Cellular Component: photosystem I (GO:0009522);; Cellular Component: photosystem II (GO:0009523);; Cellular Component: chloroplast thylakoid membrane (GO:0009535);; Biological Process: photosynthesis, light harvesting (GO:0009765);; Cellular Component: integral component of membrane (GO:0016021);; Molecular Function: chlorophyll binding (GO:0016168);; Biological Process: protein-chromophore linka…	ko00196:Photosynthesis - antenna proteins	Chlorophyll A-B binding protein	Chlorophyll a-b binding protein AB80, chloroplastic OS=Pisum sativum GN=AB80 PE=1 SV=1	RecName: Full=Chlorophyll a-b binding protein AB80, chloroplastic; AltName: Full=LHCII type I CAB-AB80; Short=LHCP; Flags: Precursor
		F01.PB34119	0.06	0.01	0.05	0.46	0.48	0.56	2.97e-07	4.37882	up	——	——	——	——	——	——	——	——	——	Cellular Component: photosystem I (GO:0009522);; Cellular Component: photosystem II (GO:0009523);; Cellular Component: chloroplast thylakoid membrane (GO:0009535);; Biological Process: photosynthesis, light harvesting (GO:0009765);; Cellular Component: integral component of membrane (GO:0016021);; Molecular Function: chlorophyll binding (GO:0016168);; Biological Process: protein-chromophore linka…	ko00196:Photosynthesis - antenna proteins	Chlorophyll A-B binding protein	Chlorophyll a-b binding protein AB80, chloroplastic OS=Pisum sativum GN=AB80 PE=1 SV=1	RecName: Full=Chlorophyll a-b binding protein AB80, chloroplastic; AltName: Full=LHCII type I CAB-AB80; Short=LHCP; Flags: Precursor
		F01.PB34154	0.16	0.22	0.28	0.61	0.77	0.89	0.00135487	2.31313	up	——	——	——	——	——	——	——	——	——	Cellular Component: photosystem I (GO:0009522);; Cellular Component: photosystem II (GO:0009523);; Cellular Component: chloroplast thylakoid membrane (GO:0009535);; Biological Process: photosynthesis, light harvesting (GO:0009765);; Cellular Component: integral component of membrane (GO:0016021);; Molecular Function: chlorophyll binding (GO:0016168);; Biological Process: protein-chromophore linka…	ko00196:Photosynthesis - antenna proteins	ATP synthase B/B' CF(0);; Chlorophyll A-B binding protein;; Chlorophyll A-B binding protein	Chlorophyll a-b binding protein AB80, chloroplastic OS=Pisum sativum GN=AB80 PE=1 SV=1	RecName: Full=Chlorophyll a-b binding protein AB80, chloroplastic; AltName: Full=LHCII type I CAB-AB80; Short=LHCP; Flags: Precursor
		F01.PB34172	0.99	0.68	0.69	5.37	6.55	6.58	1.1e-21	3.5085	up	——	——	——	——	——	——	——	——	——	Cellular Component: photosystem I (GO:0009522);; Cellular Component: photosystem II (GO:0009523);; Cellular Component: chloroplast thylakoid membrane (GO:0009535);; Biological Process: photosynthesis, light harvesting (GO:0009765);; Cellular Component: integral component of membrane (GO:0016021);; Molecular Function: chlorophyll binding (GO:0016168);; Biological Process: protein-chromophore linka…	ko00196:Photosynthesis - antenna proteins	Chlorophyll A-B binding protein	Chlorophyll a-b binding protein AB80, chloroplastic OS=Pisum sativum GN=AB80 PE=1 SV=1	RecName: Full=Chlorophyll a-b binding protein AB80, chloroplastic; AltName: Full=LHCII type I CAB-AB80; Short=LHCP; Flags: Precursor
		F01.PB34195	0.08	0.2	0.11	0.65	0.57	0.48	0.000723285	2.69506	up	——	——	——	——	——	——	——	——	——	Cellular Component: photosystem I (GO:0009522);; Cellular Component: photosystem II (GO:0009523);; Cellular Component: chloroplast thylakoid membrane (GO:0009535);; Biological Process: photosynthesis, light harvesting (GO:0009765);; Cellular Component: integral component of membrane (GO:0016021);; Molecular Function: chlorophyll binding (GO:0016168);; Biological Process: protein-chromophore linka…	ko00196:Photosynthesis - antenna proteins	--	Chlorophyll a-b binding protein AB80, chloroplastic OS=Pisum sativum GN=AB80 PE=1 SV=1	RecName: Full=Chlorophyll a-b binding protein AB80, chloroplastic; AltName: Full=LHCII type I CAB-AB80; Short=LHCP; Flags: Precursor
		F01.PB34225	0.42	0.25	0.52	1.48	1.65	1.34	0.000145817	2.42415	up	——	——	——	——	——	——	——	——	——	Cellular Component: photosystem I (GO:0009522);; Cellular Component: photosystem II (GO:0009523);; Cellular Component: chloroplast thylakoid membrane (GO:0009535);; Biological Process: photosynthesis, light harvesting (GO:0009765);; Cellular Component: integral component of membrane (GO:0016021);; Molecular Function: chlorophyll binding (GO:0016168);; Biological Process: protein-chromophore linka…	ko00196:Photosynthesis - antenna proteins	Chlorophyll A-B binding protein	Chlorophyll a-b binding protein AB80, chloroplastic OS=Pisum sativum GN=AB80 PE=1 SV=1	chloroplast chlorophyll a/b binding protein [Pisum sativum]
		F01.PB34245	0.78	0.78	1.01	3.72	2.95	3.68	1.99e-07	2.519	up	——	——	——	——	——	——	——	——	——	Cellular Component: photosystem I (GO:0009522);; Cellular Component: photosystem II (GO:0009523);; Cellular Component: chloroplast thylakoid membrane (GO:0009535);; Biological Process: photosynthesis, light harvesting (GO:0009765);; Cellular Component: integral component of membrane (GO:0016021);; Molecular Function: chlorophyll binding (GO:0016168);; Biological Process: protein-chromophore linka…	ko00196:Photosynthesis - antenna proteins	Chlorophyll A-B binding protein;; Chlorophyll A-B binding protein	Chlorophyll a-b binding protein AB80, chloroplastic OS=Pisum sativum GN=AB80 PE=1 SV=1	RecName: Full=Chlorophyll a-b binding protein AB80, chloroplastic; AltName: Full=LHCII type I CAB-AB80; Short=LHCP; Flags: Precursor
		F01.PB34248	0.21	0.38	0.57	2	1.78	1.5	5.51e-05	2.69849	up	——	——	——	——	——	——	——	——	——	Cellular Component: photosystem I (GO:0009522);; Cellular Component: photosystem II (GO:0009523);; Cellular Component: chloroplast thylakoid membrane (GO:0009535);; Biological Process: photosynthesis, light harvesting (GO:0009765);; Cellular Component: integral component of membrane (GO:0016021);; Molecular Function: chlorophyll binding (GO:0016168);; Biological Process: protein-chromophore linka…	ko00196:Photosynthesis - antenna proteins	Chlorophyll A-B binding protein;; Chlorophyll A-B binding protein	Chlorophyll a-b binding protein AB80, chloroplastic OS=Pisum sativum GN=AB80 PE=1 SV=1	chlorophyll a/b binding protein [Vicia cinerea]
		F01.PB34279	0.3	0.3	0.35	2.02	1.7	1.36	4.45e-07	2.97582	up	——	——	——	——	——	——	——	——	——	Cellular Component: photosystem I (GO:0009522);; Cellular Component: photosystem II (GO:0009523);; Cellular Component: chloroplast thylakoid membrane (GO:0009535);; Biological Process: photosynthesis, light harvesting (GO:0009765);; Cellular Component: integral component of membrane (GO:0016021);; Molecular Function: chlorophyll binding (GO:0016168);; Biological Process: protein-chromophore linka…	ko00196:Photosynthesis - antenna proteins	--	Chlorophyll a-b binding protein AB80, chloroplastic OS=Pisum sativum GN=AB80 PE=1 SV=1	chlorophyll a-b binding protein 1D [Asparagus officinalis]
		F01.PB34301	0.28	0.33	0.55	2.83	3.36	3.22	7.4e-13	3.56668	up	——	——	——	——	——	——	——	——	——	Cellular Component: photosystem I (GO:0009522);; Cellular Component: photosystem II (GO:0009523);; Cellular Component: chloroplast thylakoid membrane (GO:0009535);; Biological Process: photosynthesis, light harvesting (GO:0009765);; Cellular Component: integral component of membrane (GO:0016021);; Molecular Function: chlorophyll binding (GO:0016168);; Biological Process: protein-chromophore linka…	ko00196:Photosynthesis - antenna proteins	Chlorophyll A-B binding protein	Chlorophyll a-b binding protein AB80, chloroplastic OS=Pisum sativum GN=AB80 PE=1 SV=1	chlorophyll a/b binding protein [Medicago sativa]
		F01.PB34400	2.84	1.71	2.52	8.47	8.01	8.06	1.6e-09	2.30425	up	——	——	——	——	——	——	——	——	——	Cellular Component: photosystem I (GO:0009522);; Cellular Component: photosystem II (GO:0009523);; Cellular Component: chloroplast thylakoid membrane (GO:0009535);; Biological Process: photosynthesis, light harvesting (GO:0009765);; Cellular Component: integral component of membrane (GO:0016021);; Molecular Function: chlorophyll binding (GO:0016168);; Biological Process: protein-chromophore linka…	ko00196:Photosynthesis - antenna proteins	Chlorophyll A-B binding protein	Chlorophyll a-b binding protein AB80, chloroplastic OS=Pisum sativum GN=AB80 PE=1 SV=1	RecName: Full=Chlorophyll a-b binding protein AB80, chloroplastic; AltName: Full=LHCII type I CAB-AB80; Short=LHCP; Flags: Precursor
		F01.PB34410	0.05	0.08	0.17	1.74	0.86	1.7	2.47e-11	4.39364	up	——	——	——	——	——	——	——	——	——	Cellular Component: photosystem I (GO:0009522);; Cellular Component: photosystem II (GO:0009523);; Cellular Component: chloroplast thylakoid membrane (GO:0009535);; Biological Process: photosynthesis, light harvesting (GO:0009765);; Cellular Component: integral component of membrane (GO:0016021);; Molecular Function: chlorophyll binding (GO:0016168);; Biological Process: protein-chromophore linka…	ko00196:Photosynthesis - antenna proteins	Chlorophyll A-B binding protein	Chlorophyll a-b binding protein AB80, chloroplastic OS=Pisum sativum GN=AB80 PE=1 SV=1	RecName: Full=Chlorophyll a-b binding protein AB80, chloroplastic; AltName: Full=LHCII type I CAB-AB80; Short=LHCP; Flags: Precursor
		F01.PB34431	0.24	0.14	0.14	0.83	0.43	0.48	0.00394136	2.3074	up	——	——	——	——	——	——	——	——	——	Cellular Component: photosystem I (GO:0009522);; Cellular Component: photosystem II (GO:0009523);; Cellular Component: chloroplast thylakoid membrane (GO:0009535);; Biological Process: photosynthesis, light harvesting (GO:0009765);; Cellular Component: integral component of membrane (GO:0016021);; Molecular Function: chlorophyll binding (GO:0016168);; Biological Process: protein-chromophore linka…	ko00196:Photosynthesis - antenna proteins	Chlorophyll A-B binding protein	Chlorophyll a-b binding protein AB80, chloroplastic OS=Pisum sativum GN=AB80 PE=1 SV=1	RecName: Full=Chlorophyll a-b binding protein AB80, chloroplastic; AltName: Full=LHCII type I CAB-AB80; Short=LHCP; Flags: Precursor
		F01.PB34432	0.65	0.64	0.81	3.73	3.57	3.76	4.96e-10	2.91587	up	——	——	——	——	——	——	——	——	——	Cellular Component: photosystem I (GO:0009522);; Cellular Component: photosystem II (GO:0009523);; Cellular Component: chloroplast thylakoid membrane (GO:0009535);; Biological Process: photosynthesis, light harvesting (GO:0009765);; Cellular Component: integral component of membrane (GO:0016021);; Molecular Function: chlorophyll binding (GO:0016168);; Biological Process: protein-chromophore linka…	ko00196:Photosynthesis - antenna proteins	--	Chlorophyll a-b binding protein AB80, chloroplastic OS=Pisum sativum GN=AB80 PE=1 SV=1	RecName: Full=Chlorophyll a-b binding protein AB80, chloroplastic; AltName: Full=LHCII type I CAB-AB80; Short=LHCP; Flags: Precursor
		F01.PB34443	1.47	1.2	1.66	7.93	6.87	6.64	6.67e-12	2.82635	up	——	——	——	——	——	——	——	——	——	Cellular Component: photosystem I (GO:0009522);; Cellular Component: photosystem II (GO:0009523);; Cellular Component: chloroplast thylakoid membrane (GO:0009535);; Biological Process: photosynthesis, light harvesting (GO:0009765);; Cellular Component: integral component of membrane (GO:0016021);; Molecular Function: chlorophyll binding (GO:0016168);; Biological Process: protein-chromophore linka…	ko00196:Photosynthesis - antenna proteins	Chlorophyll A-B binding protein;; Chlorophyll A-B binding protein	Chlorophyll a-b binding protein AB80, chloroplastic OS=Pisum sativum GN=AB80 PE=1 SV=1	RecName: Full=Chlorophyll a-b binding protein AB80, chloroplastic; AltName: Full=LHCII type I CAB-AB80; Short=LHCP; Flags: Precursor
		F01.PB39295	0.58	0.65	0.81	2.07	2.24	1.82	1.06e-07	2.12002	up	——	——	——	——	——	——	——	——	——	Cellular Component: photosystem I (GO:0009522);; Cellular Component: photosystem II (GO:0009523);; Cellular Component: chloroplast thylakoid membrane (GO:0009535);; Biological Process: photosynthesis, light harvesting (GO:0009765);; Cellular Component: integral component of membrane (GO:0016021);; Molecular Function: chlorophyll binding (GO:0016168);; Biological Process: protein-chromophore linka…	ko00196:Photosynthesis - antenna proteins	Chlorophyll A-B binding protein;; Chlorophyll A-B binding protein	Chlorophyll a-b binding protein AB80, chloroplastic OS=Pisum sativum GN=AB80 PE=1 SV=1	RecName: Full=Chlorophyll a-b binding protein AB80, chloroplastic; AltName: Full=LHCII type I CAB-AB80; Short=LHCP; Flags: Precursor
		F01.PB4794	0.44	0.43	0.58	3.4	2.06	3.07	0.000172823	3.09472	up	——	——	——	——	——	——	——	——	——	Cellular Component: photosystem I (GO:0009522);; Cellular Component: photosystem II (GO:0009523);; Cellular Component: chloroplast thylakoid membrane (GO:0009535);; Biological Process: photosynthesis, light harvesting (GO:0009765);; Cellular Component: integral component of membrane (GO:0016021);; Molecular Function: chlorophyll binding (GO:0016168);; Biological Process: protein-chromophore linka…	ko00196:Photosynthesis - antenna proteins	Chlorophyll A-B binding protein	Chlorophyll a-b binding protein AB80, chloroplastic OS=Pisum sativum GN=AB80 PE=1 SV=1	chlorophyll a/b binding protein [Medicago sativa]
		F01.PB4858	0.99	0	0.89	12.39	8.21	8.78	1.3e-11	4.48216	up	——	——	——	——	——	——	——	——	——	Cellular Component: photosystem I (GO:0009522);; Cellular Component: photosystem II (GO:0009523);; Cellular Component: chloroplast thylakoid membrane (GO:0009535);; Biological Process: photosynthesis, light harvesting (GO:0009765);; Cellular Component: integral component of membrane (GO:0016021);; Molecular Function: chlorophyll binding (GO:0016168);; Biological Process: protein-chromophore linka…	ko00196:Photosynthesis - antenna proteins	Chlorophyll A-B binding protein	Chlorophyll a-b binding protein AB80, chloroplastic OS=Pisum sativum GN=AB80 PE=1 SV=1	chlorophyll a/b binding protein [Medicago sativa]
		F01.PB5292	5.14	3.12	2.77	53.72	16.7	53.16	4.86e-05	3.95492	up	——	——	——	——	——	——	——	——	——	Cellular Component: photosystem I (GO:0009522);; Cellular Component: photosystem II (GO:0009523);; Cellular Component: chloroplast thylakoid membrane (GO:0009535);; Biological Process: photosynthesis, light harvesting (GO:0009765);; Cellular Component: integral component of membrane (GO:0016021);; Molecular Function: chlorophyll binding (GO:0016168);; Biological Process: protein-chromophore linka…	ko00196:Photosynthesis - antenna proteins	Chlorophyll A-B binding protein;; Chlorophyll A-B binding protein	Chlorophyll a-b binding protein AB80, chloroplastic OS=Pisum sativum GN=AB80 PE=1 SV=1	chlorophyll a/b binding protein [Vicia cinerea]
		F01.PB7072	32.15	45.76	88.6	636.92	712.84	619.9	3.56e-38	4.04429	up	——	——	——	——	——	——	——	——	——	Cellular Component: photosystem I (GO:0009522);; Cellular Component: photosystem II (GO:0009523);; Cellular Component: chloroplast thylakoid membrane (GO:0009535);; Biological Process: photosynthesis, light harvesting (GO:0009765);; Cellular Component: integral component of membrane (GO:0016021);; Molecular Function: chlorophyll binding (GO:0016168);; Biological Process: protein-chromophore linka…	ko00196:Photosynthesis - antenna proteins	Chlorophyll A-B binding protein	Chlorophyll a-b binding protein AB80, chloroplastic OS=Pisum sativum GN=AB80 PE=1 SV=1	chloroplast chlorophyll a/b binding protein [Pisum sativum]
		F01.PB8119	0.05	0.81	2.43	21.11	18.11	19.94	1.33e-20	4.66649	up	——	——	——	——	——	——	——	——	——	Cellular Component: photosystem I (GO:0009522);; Cellular Component: photosystem II (GO:0009523);; Cellular Component: chloroplast thylakoid membrane (GO:0009535);; Biological Process: photosynthesis, light harvesting (GO:0009765);; Cellular Component: integral component of membrane (GO:0016021);; Molecular Function: chlorophyll binding (GO:0016168);; Biological Process: protein-chromophore linka…	ko00196:Photosynthesis - antenna proteins	Chlorophyll A-B binding protein	Chlorophyll a-b binding protein AB80, chloroplastic OS=Pisum sativum GN=AB80 PE=1 SV=1	chloroplast chlorophyll a/b binding protein [Pisum sativum]
		F01.PB8195	35.9	49.74	74.63	438.85	616.47	405.27	8.68e-11	3.67982	up	——	——	——	——	——	——	——	——	——	Cellular Component: photosystem I (GO:0009522);; Cellular Component: photosystem II (GO:0009523);; Cellular Component: chloroplast thylakoid membrane (GO:0009535);; Biological Process: photosynthesis, light harvesting (GO:0009765);; Cellular Component: integral component of membrane (GO:0016021);; Molecular Function: chlorophyll binding (GO:0016168);; Biological Process: protein-chromophore linka…	ko00196:Photosynthesis - antenna proteins	Chlorophyll A-B binding protein	Chlorophyll a-b binding protein AB80, chloroplastic OS=Pisum sativum GN=AB80 PE=1 SV=1	RecName: Full=Chlorophyll a-b binding protein AB80, chloroplastic; AltName: Full=LHCII type I CAB-AB80; Short=LHCP; Flags: Precursor
	Chlorophyll a-b binding protein 8	F01.PB30993	0.37	0.68	0.22	1.24	1.7	1.32	0.00530774	2.29754	up	——	——	——	——	——	——	——	——	——	Cellular Component: photosystem I (GO:0009522);; Cellular Component: photosystem II (GO:0009523);; Cellular Component: chloroplast thylakoid membrane (GO:0009535);; Biological Process: photosynthesis, light harvesting (GO:0009765);; Cellular Component: integral component of membrane (GO:0016021);; Molecular Function: chlorophyll binding (GO:0016168);; Biological Process: protein-chromophore linka…	ko00196:Photosynthesis - antenna proteins	Chlorophyll A-B binding protein	Chlorophyll a-b binding protein 8, chloroplastic OS=Pisum sativum GN=CAB8 PE=1 SV=1	chloroplast chlorophyll a/b binding protein [Pisum sativum]
		F01.PB31253	18.51	21.53	23.7	64.81	70	61.97	5.24e-12	2.11688	up	——	——	——	——	——	——	——	——	——	Cellular Component: photosystem I (GO:0009522);; Cellular Component: photosystem II (GO:0009523);; Cellular Component: chloroplast thylakoid membrane (GO:0009535);; Biological Process: photosynthesis, light harvesting (GO:0009765);; Cellular Component: integral component of membrane (GO:0016021);; Molecular Function: chlorophyll binding (GO:0016168);; Biological Process: protein-chromophore linka…	ko00196:Photosynthesis - antenna proteins	Chlorophyll A-B binding protein	Chlorophyll a-b binding protein 8, chloroplastic OS=Pisum sativum GN=CAB8 PE=1 SV=1	Chlorophyll a-b binding protein, chloroplastic [Triticum urartu]
		F01.PB31416	10.45	9.7	7.07	33.68	35.88	26.3	1.75e-11	2.32118	up	——	——	——	——	——	——	——	——	——	Cellular Component: photosystem I (GO:0009522);; Cellular Component: photosystem II (GO:0009523);; Cellular Component: chloroplast thylakoid membrane (GO:0009535);; Biological Process: photosynthesis, light harvesting (GO:0009765);; Cellular Component: integral component of membrane (GO:0016021);; Molecular Function: chlorophyll binding (GO:0016168);; Biological Process: protein-chromophore linka…	ko00196:Photosynthesis - antenna proteins	Chlorophyll A-B binding protein	Chlorophyll a-b binding protein 8, chloroplastic OS=Pisum sativum GN=CAB8 PE=1 SV=1	light-harvesting chlorophyll-a/b binding protein Lhcb1 [Pisum sativum]
		F01.PB32156	1.95	1.77	2.7	7.05	6.72	6.73	2.75e-07	2.18778	up	——	——	——	——	——	——	——	——	——	Cellular Component: photosystem I (GO:0009522);; Cellular Component: photosystem II (GO:0009523);; Cellular Component: chloroplast thylakoid membrane (GO:0009535);; Biological Process: photosynthesis, light harvesting (GO:0009765);; Cellular Component: integral component of membrane (GO:0016021);; Molecular Function: chlorophyll binding (GO:0016168);; Biological Process: protein-chromophore linka…	ko00196:Photosynthesis - antenna proteins	Chlorophyll A-B binding protein	Chlorophyll a-b binding protein 8, chloroplastic OS=Pisum sativum GN=CAB8 PE=1 SV=1	chloroplast chlorophyll a/b binding protein [Pisum sativum]
		F01.PB32286	0.23	0.11	0.2	1.37	1.11	1.06	1.78e-05	3.29935	up	——	——	——	——	——	——	——	——	——	Cellular Component: photosystem I (GO:0009522);; Cellular Component: photosystem II (GO:0009523);; Cellular Component: chloroplast thylakoid membrane (GO:0009535);; Biological Process: photosynthesis, light harvesting (GO:0009765);; Cellular Component: integral component of membrane (GO:0016021);; Molecular Function: chlorophyll binding (GO:0016168);; Biological Process: protein-chromophore linka…	ko00196:Photosynthesis - antenna proteins	Chlorophyll A-B binding protein	Chlorophyll a-b binding protein 8, chloroplastic OS=Pisum sativum GN=CAB8 PE=1 SV=1	chlorophyll a/b binding protein [Medicago sativa]
		F01.PB34126	0.38	0.42	0.39	1.78	1.43	1.31	0.000190081	2.45001	up	——	——	——	——	——	——	——	——	——	Cellular Component: photosystem I (GO:0009522);; Cellular Component: photosystem II (GO:0009523);; Cellular Component: chloroplast thylakoid membrane (GO:0009535);; Biological Process: photosynthesis, light harvesting (GO:0009765);; Cellular Component: integral component of membrane (GO:0016021);; Molecular Function: chlorophyll binding (GO:0016168);; Biological Process: protein-chromophore linka…	ko00196:Photosynthesis - antenna proteins	Chlorophyll A-B binding protein	Chlorophyll a-b binding protein 8, chloroplastic OS=Pisum sativum GN=CAB8 PE=1 SV=1	chlorophyll a/b binding protein [Medicago sativa]
		F01.PB34168	0.24	0.33	0.22	1.04	0.79	1.35	4.58e-05	2.56702	up	——	——	——	——	——	——	——	——	——	Cellular Component: photosystem I (GO:0009522);; Cellular Component: photosystem II (GO:0009523);; Cellular Component: chloroplast thylakoid membrane (GO:0009535);; Biological Process: photosynthesis, light harvesting (GO:0009765);; Cellular Component: integral component of membrane (GO:0016021);; Molecular Function: chlorophyll binding (GO:0016168);; Biological Process: protein-chromophore linka…	ko00196:Photosynthesis - antenna proteins	Chlorophyll A-B binding protein;; Chlorophyll A-B binding protein;; Chlorophyll A-B binding protein	Chlorophyll a-b binding protein 8, chloroplastic OS=Pisum sativum GN=CAB8 PE=1 SV=1	chloroplast chlorophyll a/b binding protein [Pisum sativum]
		F01.PB34193	0.43	0.41	0.61	2.1	1.14	1.44	0.000630568	2.22337	up	——	——	——	——	——	——	——	——	——	Cellular Component: photosystem I (GO:0009522);; Cellular Component: photosystem II (GO:0009523);; Cellular Component: chloroplast thylakoid membrane (GO:0009535);; Biological Process: photosynthesis, light harvesting (GO:0009765);; Cellular Component: integral component of membrane (GO:0016021);; Molecular Function: chlorophyll binding (GO:0016168);; Biological Process: protein-chromophore linka…	ko00196:Photosynthesis - antenna proteins	Chlorophyll A-B binding protein	Chlorophyll a-b binding protein 8, chloroplastic OS=Pisum sativum GN=CAB8 PE=1 SV=1	RecName: Full=Chlorophyll a-b binding protein 8, chloroplastic; AltName: Full=LHCII type I CAB-8; Flags: Precursor
		F01.PB34250	1.67	1.84	2.02	5.52	5.23	5.15	1.38e-06	2.03861	up	——	——	——	——	——	——	——	——	——	Cellular Component: photosystem I (GO:0009522);; Cellular Component: photosystem II (GO:0009523);; Cellular Component: chloroplast thylakoid membrane (GO:0009535);; Biological Process: photosynthesis, light harvesting (GO:0009765);; Cellular Component: integral component of membrane (GO:0016021);; Molecular Function: chlorophyll binding (GO:0016168);; Biological Process: protein-chromophore linka…	ko00196:Photosynthesis - antenna proteins	Chlorophyll A-B binding protein	Chlorophyll a-b binding protein 8, chloroplastic OS=Pisum sativum GN=CAB8 PE=1 SV=1	chloroplast chlorophyll a/b binding protein [Pisum sativum]
		F01.PB34300	1.02	0.77	0.73	3.24	4.03	3.83	5.35e-09	2.67478	up	——	——	——	——	——	——	——	——	——	Cellular Component: photosystem I (GO:0009522);; Cellular Component: photosystem II (GO:0009523);; Cellular Component: chloroplast thylakoid membrane (GO:0009535);; Biological Process: photosynthesis, light harvesting (GO:0009765);; Cellular Component: integral component of membrane (GO:0016021);; Molecular Function: chlorophyll binding (GO:0016168);; Biological Process: protein-chromophore linka…	ko00196:Photosynthesis - antenna proteins	Chlorophyll A-B binding protein;; Chlorophyll A-B binding protein;; Chlorophyll A-B binding protein	Chlorophyll a-b binding protein 8, chloroplastic OS=Pisum sativum GN=CAB8 PE=1 SV=1	chloroplast chlorophyll a/b binding protein [Pisum sativum]
		F01.PB34396	0.38	0.37	0.54	2.04	1.76	2.28	7.02e-07	2.76588	up	——	——	——	——	——	——	——	——	——	Cellular Component: mitochondrion (GO:0005739);; Cellular Component: photosystem I (GO:0009522);; Cellular Component: photosystem II (GO:0009523);; Cellular Component: chloroplast thylakoid membrane (GO:0009535);; Biological Process: response to blue light (GO:0009637);; Biological Process: photosynthesis, light harvesting (GO:0009765);; Cellular Component: chloroplast envelope (GO:0009941);; Bio…	ko00196:Photosynthesis - antenna proteins	--	Chlorophyll a-b binding protein 8, chloroplastic OS=Pisum sativum GN=CAB8 PE=1 SV=1	chlorophyll a/b binding protein [Medicago sativa]
		F01.PB34404	3.53	2.9	3.34	8.47	12.59	8.82	1.84e-05	2.14339	up	——	——	——	——	——	——	——	——	——	Cellular Component: photosystem I (GO:0009522);; Cellular Component: photosystem II (GO:0009523);; Cellular Component: chloroplast thylakoid membrane (GO:0009535);; Biological Process: photosynthesis, light harvesting (GO:0009765);; Cellular Component: integral component of membrane (GO:0016021);; Molecular Function: chlorophyll binding (GO:0016168);; Biological Process: protein-chromophore linka…	ko00196:Photosynthesis - antenna proteins	Chlorophyll A-B binding protein;; Peroxidase	Chlorophyll a-b binding protein 8, chloroplastic OS=Pisum sativum GN=CAB8 PE=1 SV=1	chloroplast chlorophyll a/b binding protein [Pisum sativum]
		F01.PB34425	0.31	0.23	0.41	1.5	1.22	1.4	2.21e-05	2.63017	up	——	——	——	——	——	——	——	——	——	Cellular Component: photosystem I (GO:0009522);; Cellular Component: photosystem II (GO:0009523);; Cellular Component: chloroplast thylakoid membrane (GO:0009535);; Biological Process: photosynthesis, light harvesting (GO:0009765);; Cellular Component: integral component of membrane (GO:0016021);; Molecular Function: chlorophyll binding (GO:0016168);; Biological Process: protein-chromophore linka…	ko00196:Photosynthesis - antenna proteins	Chlorophyll A-B binding protein;; Chlorophyll A-B binding protein;; Chlorophyll A-B binding protein	Chlorophyll a-b binding protein 8, chloroplastic OS=Pisum sativum GN=CAB8 PE=1 SV=1	light-harvesting chlorophyll-a/b binding protein Lhcb1 [Pisum sativum]
		F01.PB39259	0.17	0.14	0.1	0.7	0.48	0.67	0.000158236	2.66317	up	——	——	——	——	——	——	——	——	——	Cellular Component: photosystem I (GO:0009522);; Cellular Component: photosystem II (GO:0009523);; Cellular Component: chloroplast thylakoid membrane (GO:0009535);; Biological Process: photosynthesis, light harvesting (GO:0009765);; Cellular Component: integral component of membrane (GO:0016021);; Molecular Function: chlorophyll binding (GO:0016168);; Biological Process: protein-chromophore linka…	ko00196:Photosynthesis - antenna proteins	Chlorophyll A-B binding protein;; Chlorophyll A-B binding protein;; Chlorophyll A-B binding protein	Chlorophyll a-b binding protein 8, chloroplastic OS=Pisum sativum GN=CAB8 PE=1 SV=1	chloroplast chlorophyll a/b binding protein [Pisum sativum]
		F01.PB8359	5.66	3.94	10.75	70.07	76.16	69.01	9.14e-33	3.8879	up	——	——	——	——	——	——	——	——	——	Cellular Component: photosystem I (GO:0009522);; Cellular Component: photosystem II (GO:0009523);; Cellular Component: chloroplast thylakoid membrane (GO:0009535);; Biological Process: photosynthesis, light harvesting (GO:0009765);; Cellular Component: integral component of membrane (GO:0016021);; Molecular Function: chlorophyll binding (GO:0016168);; Biological Process: protein-chromophore linka…	ko00196:Photosynthesis - antenna proteins	Chlorophyll A-B binding protein;; Chlorophyll A-B binding protein	Chlorophyll a-b binding protein 8, chloroplastic OS=Pisum sativum GN=CAB8 PE=1 SV=1	chloroplast chlorophyll a/b binding protein [Pisum sativum]
Response to water	Endochitinase A2	F01.PB39299	3.06	2.57	3.25	15.85	13.21	12.25	1.25e-20	2.73905	up	2.05	2.02	2.07	9.12	2.73	10.96	0.0125724	2.31162	normal	Biological Process: response to stress (GO:0006950);; Biological Process: response to water (GO:0009415);;	--	--	Endochitinase A2 OS=Pisum sativum GN=CHI2 PE=1 SV=2	dehydrin-cognate [Pisum sativum]
	Embryogenic cell protein 40	F01.PB8865	0.001	0.001	0.001	12.13	13.44	11.96	1.64e-31	13.6108	up	——	——	——	——	——	——	——	——	——	Biological Process: response to stress (GO:0006950);; Biological Process: response to water (GO:0009415);;	--	Dehydrin	Embryogenic cell protein 40 OS=Daucus carota GN=ECP40 PE=1 SV=1	dehydrin [Medicago truncatula]
		F01.PB5084	0.001	0.001	0.001	8.22	5.82	5.87	5.25e-18	12.6962	up	——	——	——	——	——	——	——	——	——	Biological Process: response to stress (GO:0006950);; Biological Process: response to water (GO:0009415);;	--	Dehydrin	Embryogenic cell protein 40 OS=Daucus carota GN=ECP40 PE=1 SV=1	dehydrin [Medicago truncatula]
		F01.PB3012	0.001	0.001	0.001	34.5	68.39	18.91	2.85e-08	15.3092	up	——	——	——	——	——	——	——	——	——	Biological Process: response to stress (GO:0006950);; Biological Process: response to water (GO:0009415);;	--	Dehydrin	Embryogenic cell protein 40 OS=Daucus carota GN=ECP40 PE=1 SV=1	dehydrin [Medicago truncatula]
		F01.PB47	0.4	0.38	0.15	33.87	48.59	40.49	8.57e-39	7.53577	up	——	——	——	——	——	——	——	——	——	Biological Process: response to stress (GO:0006950);; Biological Process: response to water (GO:0009415);;	--	Dehydrin	Embryogenic cell protein 40 OS=Daucus carota GN=ECP40 PE=1 SV=1	dehydrin [Medicago truncatula]
	Dehydrin DHN2	F01.PB4243	4.7	1.92	1.72	2975.74	2658.01	2202.59	6.38e-125	10.3683	up	0.001	0.001	0.001	5.83	14.28	27.97	1.13e-07	13.9682	up	Biological Process: response to stress (GO:0006950);; Biological Process: response to water (GO:0009415);;	--	Dehydrin	Dehydrin DHN1 OS=Pisum sativum GN=DHN1 PE=2 SV=1	RecName: Full=Dehydrin DHN1 [Pisum sativum]
		F01.PB13924	0	1.58	3.97	2273.5	2576.02	1260.6	1.06e-25	10.5931	up	0.001	0.001	0.001	3.89	12.68	20.99	2.27e-07	13.6119	up	Biological Process: response to stress (GO:0006950);; Biological Process: response to water (GO:0009415);;	--	Dehydrin	Dehydrin DHN1 OS=Pisum sativum GN=DHN1 PE=2 SV=1	RecName: Full=Dehydrin DHN1 [Pisum sativum]
		F01.PB6182	0	1.3	0.8	669.91	846.13	383.59	2.11e-20	10.3858	up	0.001	0.001	0.001	53.28	50.18	101.74	3.68e-31	16.0617	up	Biological Process: response to stress (GO:0006950);; Biological Process: response to water (GO:0009415);;	--	Dehydrin	Dehydrin DHN1 OS=Pisum sativum GN=DHN1 PE=2 SV=1	dehydrin 2 [Pisum sativum]
		F01.PB10604	0.33	0.2	0.19	20.01	17.8	14.38	7.04e-32	6.85503	up	——	——	——	——	——	——	——	——	——	Biological Process: response to stress (GO:0006950);; Biological Process: response to water (GO:0009415);;	--	Dehydrin	Dehydrin DHN2 OS=Pisum sativum GN=DHN2 PE=2 SV=1	dehydrin 2 [Pisum sativum]
		F01.PB10522	8.82	17.57	22.37	683.99	638.54	402.02	2.63e-19	5.64408	up	——	——	——	——	——	——	——	——	——	Biological Process: response to stress (GO:0006950);; Biological Process: response to water (GO:0009415);;	--	Dehydrin	Dehydrin DHN2 OS=Pisum sativum GN=DHN2 PE=2 SV=1	dehydrin 2 [Pisum sativum]
		F01.PB3026	0.001	0.001	0.001	20.45	13.82	13	8.09e-27	13.9437	up	——	——	——	——	——	——	——	——	——	Biological Process: response to stress (GO:0006950);; Biological Process: response to water (GO:0009415);;	--	Dehydrin	Dehydrin DHN1 OS=Pisum sativum GN=DHN1 PE=2 SV=1	dehydrin b [Vicia monantha]
		F01.PB2933	0	0.02	0.43	18.27	36.61	12.05	2.71e-06	7.78884	up	——	——	——	——	——	——	——	——	——	Biological Process: response to stress (GO:0006950);; Biological Process: response to water (GO:0009415);;	--	Dehydrin	Dehydrin DHN1 OS=Pisum sativum GN=DHN1 PE=2 SV=1	dehydrin a [Vicia monantha]
		F01.PB30619	0.001	0.001	0.001	5.53	9.89	4.77	1.9e-10	12.7164	up	——	——	——	——	——	——	——	——	——	Biological Process: response to stress (GO:0006950);; Biological Process: response to water (GO:0009415);;	--	Dehydrin	Dehydrin DHN1 OS=Pisum sativum GN=DHN1 PE=2 SV=1	RecName: Full=Dehydrin DHN1 [Pisum sativum]
		F01.PB624	0.61	0.45	0	59.39	134.81	50.71	6.07e-08	8.63942	up	——	——	——	——	——	——	——	——	——	Biological Process: response to stress (GO:0006950);; Biological Process: response to water (GO:0009415);;	--	Dehydrin	Dehydrin DHN1 OS=Pisum sativum GN=DHN1 PE=2 SV=1	RecName: Full=Dehydrin DHN1 [Pisum sativum]
	Dehydrin-cognate	F01.PB5895	16.47	11.93	20.51	108.12	97.34	83.86	7.93e-24	3.04661	up	13.54	16.7	15.63	62.17	29.89	74.56	7.36e-05	2.28312	up	Biological Process: response to stress (GO:0006950);; Biological Process: response to water (GO:0009415);;	--	--	Dehydrin-cognate	dehydrin-cognate [Pisum sativum]
		F01.PB8734	464.22	463.88	535.07	3366.81	2823.14	2881.73	3.67e-19	3.11526	up	303.99	391.81	290.03	1650.08	1304.92	1725.59	1.2e-11	2.69248	up	Biological Process: response to stress (GO:0006950);; Biological Process: response to water (GO:0009415);;	--	Dehydrin	Dehydrin-cognate	dehydrin-cognate [Pisum sativum]
		F01.PB7253	606.18	565.27	640.05	3624.54	2758.69	2887.41	8.41e-17	2.82944	up	338.4	434.97	320.83	1647.51	943.46	1785.61	1.18e-09	2.43071	up	Biological Process: response to stress (GO:0006950);; Biological Process: response to water (GO:0009415);;	--	Dehydrin	Dehydrin-cognate	dehydrin-cognate [Pisum sativum]
		F01.PB6842	7.22	12.79	7.9	101.92	96.13	77.4	2.49e-31	3.80552	up	3.6	3.6	0.95	53.03	15.65	68.82	0.000124079	4.49038	up	Biological Process: response to stress (GO:0006950);; Biological Process: response to water (GO:0009415);;	--	Dehydrin	Dehydrin-cognate	dehydrin-cognate [Pisum sativum]
		F01.PB34238	0.86	0.79	1.17	6.64	6.99	5.72	1.04e-16	3.29827	up	0.63	0.86	0.3	2.34	1.11	4.22	0.0130183	2.52241	normal	Biological Process: response to stress (GO:0006950);; Biological Process: response to water (GO:0009415);;	--	Dehydrin	Dehydrin-cognate	dehydrin-cognate [Pisum sativum]
		F01.PB34408	6.46	7.9	7.11	63.56	50.14	49.71	3.44e-31	3.43913	up	4.59	5.31	3.82	15.58	9.55	34.56	0.018427	2.53129	normal	Biological Process: response to stress (GO:0006950);; Biological Process: response to water (GO:0009415);;	--	Dehydrin	Dehydrin-cognate	dehydrin-cognate [Pisum sativum]
