# Supplementary material for: Full-length transcriptional analysis reveals the complex relationship of leaves and roots in responses to cold-drought combined stress in common vetch
Source: Front Plant Sci. 2022 Sep 23;13:976094. doi: 10.3389/fpls.2022.976094 (PMC9538161; doi:10.3389/fpls.2022.976094)
Supplement: Supplementary file 10 [file Table_6.XLSX]

## Sheet: Sheet1
Table S6 DEGs involved in "defense response" terms under drought-cold stress in roots.
Go terms	Swissprot annotation	Gene id	CKR1	CKR2	CKR3	CDR1	CDR2	CDR3	FDR	Log2FC	regulated	CKL1	CKL2	CKL3	CDL1	CDL2	CDL3	FDR	log2FC	regulated	GO_annotation	KEGG_pathway	Pfam_annotation	Swissprot_annotation	nr_annotation
Defense response	ABA-responsive protein	F01.PB11687	6.93	2.59	5.51	0.12	0.62	0.26	8.25e-05	-3.45615	down	15.41	13.72	12.99	6.01	4.36	4.58	0.0134463	-0.996685	normal	Molecular Function: ATP binding (GO:0005524);; Biological Process: defense response (GO:0006952);; Biological Process: signal transduction (GO:0007165);; Molecular Function: nucleoside-triphosphatase activity (GO:0017111);; Molecular Function: ADP binding (GO:0043531);;	--	--	--	disease resistance protein (TIR-NBS-LRR class) [Medicago truncatula]
		F01.PB1559	107.28	126.85	132.42	908.25	370.6	1056.64	2.69e-05	3.08468	up	289.9	403.99	310.67	326.11	256.45	284.19	0.464989	0.250539	normal	Biological Process: defense response (GO:0006952);; Biological Process: response to biotic stimulus (GO:0009607);; Molecular Function: hydrolase activity (GO:0016787);;	--	Pathogenesis-related protein Bet v I family	ABA-responsive protein ABR17 OS=Pisum sativum PE=2 SV=1	ABA-responsive protein [Medicago truncatula]
		F01.PB4783	0.36	0.07	0.08	10.57	22.67	17.54	3.4e-11	7.12894	up	0.28	0.2	0.06	10.18	9.54	9.62	6.19e-18	6.23266	up	Biological Process: defense response (GO:0006952);; Biological Process: response to biotic stimulus (GO:0009607);;	--	Pathogenesis-related protein Bet v I family	ABA-responsive protein ABR18 OS=Pisum sativum PE=2 SV=1	RecName: Full=ABA-responsive protein ABR18
		F01.PB5320	3.9	3.69	3.65	86.83	76.68	79.91	2.84e-29	4.90054	up	1.15	2.96	2.33	113.05	121.03	134.66	7.27e-62	6.28854	up	Biological Process: defense response (GO:0006952);; Biological Process: response to biotic stimulus (GO:0009607);;	--	Pathogenesis-related protein Bet v I family	ABA-responsive protein ABR18 OS=Pisum sativum PE=2 SV=1	RecName: Full=ABA-responsive protein ABR18
		F01.PB2401	9.53	10.92	6.74	115.26	84.97	98.12	9.54e-24	3.91533	up	0.55	1.48	0.26	38.01	29.5	45.73	2.42e-34	6.08124	up	Biological Process: defense response (GO:0006952);; Biological Process: response to biotic stimulus (GO:0009607);;	--	Pathogenesis-related protein Bet v I family	ABA-responsive protein ABR18 OS=Pisum sativum PE=2 SV=1	RecName: Full=ABA-responsive protein ABR18
		F01.PB3447	2.01	1.75	0.84	35.21	46.97	32.24	2.12e-15	5.15819	up	0.78	1.41	0.65	14.05	12.86	12.81	2.32e-13	4.27182	up	Biological Process: defense response (GO:0006952);; Biological Process: response to biotic stimulus (GO:0009607);;	--	Pathogenesis-related protein Bet v I family	ABA-responsive protein ABR18 OS=Pisum sativum PE=2 SV=1	RecName: Full=ABA-responsive protein ABR18
	Gamma-thionin family	F01.PB30193	105.44	78.45	71.67	759.6	565.64	1111.71	2.27e-25	3.65858	up	51.81	43.78	69.39	666.42	946.76	587.34	2.58e-17	4.06891	up	Biological Process: proteolysis (GO:0006508);; Biological Process: defense response (GO:0006952);; Molecular Function: peptidase activity (GO:0008233);;	--	Gamma-thionin family	Defensin SD2 OS=Helianthus annuus GN=SD2 PE=2 SV=1	Defensin MtDef4.2 [Medicago truncatula]
	Disease resistance protein	F01.PB17046	8.02	6.25	4.53	1.36	0.91	0.9	0.000138935	-2.12205	down	12.18	10.22	9.37	2.84	1.07	3.25	7.5e-05	-1.67639	normal	Biological Process: defense response (GO:0006952);; Biological Process: signal transduction (GO:0007165);; Molecular Function: ADP binding (GO:0043531);;	--	Leucine Rich Repeat	Disease resistance protein RML1B OS=Arabidopsis thaliana GN=RLM1B PE=2 SV=1	hypothetical protein TSUD_399190 [Trifolium subterraneum]
		F01.PB4689	23.99	25.24	25.86	57.66	123.26	89.5	0.00262513	2.32023	up	——	——	——	——	——	——	——	——	——	Biological Process: defense response (GO:0006952);; Biological Process: response to biotic stimulus (GO:0009607);; Cellular Component: apoplast (GO:0048046);;	--	Dirigent-like protein	Disease resistance response protein 206 OS=Pisum sativum GN=PI206 PE=1 SV=2	hypothetical protein TSUD_71870 [Trifolium subterraneum]
		F01.PB39232	69.45	91.47	95.2	343.51	305.89	333.05	1.09e-07	2.39385	up	0.22	0.45	0.53	7.55	13.09	14.09	4.04e-15	5.39591	up	Cellular Component: cytoplasm (GO:0005737);; Biological Process: defense response (GO:0006952);; Biological Process: response to biotic stimulus (GO:0009607);;	--	--	Disease resistance response protein Pi49 OS=Pisum sativum GN=DRR49A PE=2 SV=1	pathogenesis-related protein 10 [Vicia faba]
		F01.PB176	75.97	84.86	97.18	388.45	225.48	344.55	2.88e-10	2.33314	up	0	0.21	0.33	6.28	10.94	13.83	7.67e-13	6.34233	up	Cellular Component: cytoplasm (GO:0005737);; Biological Process: defense response (GO:0006952);; Biological Process: response to biotic stimulus (GO:0009607);;	--	Pathogenesis-related protein Bet v I family	Disease resistance response protein Pi49 OS=Pisum sativum GN=DRR49A PE=2 SV=1	pathogenesis-related protein 10 [Vicia faba]
		F01.PB31180	115.21	110.14	82.78	1031.15	962.7	817.38	6.06e-22	3.65527	up	——	——	——	——	——	——	——	——	——	Cellular Component: cytoplasm (GO:0005737);; Biological Process: defense response (GO:0006952);; Biological Process: response to biotic stimulus (GO:0009607);;	--	Pathogenesis-related protein Bet v I family;; Cysteine-rich secretory protein family	Disease resistance response protein Pi49 OS=Pisum sativum GN=DRR49A PE=2 SV=1	disease-resistance response protein 49 [Lens culinaris]
		F01.PB16645	8.68	4.22	6.96	0.46	0.99	0.46	2.16e-06	-2.91066	down	19.84	17.71	15.97	5.51	9.94	9.04	0.0824461	-0.609089	normal	Molecular Function: ATP binding (GO:0005524);; Biological Process: defense response (GO:0006952);; Biological Process: signal transduction (GO:0007165);; Molecular Function: nucleoside-triphosphatase activity (GO:0017111);; Molecular Function: ADP binding (GO:0043531);;	--	Leucine Rich repeats (2 copies);; Leucine rich repeat	Disease resistance-like protein CSA1 OS=Arabidopsis thaliana GN=CSA1 PE=4 SV=1	disease resistance protein (TIR-NBS-LRR class) [Medicago truncatula]
	Endochitinase A2	F01.PB6873	481.99	685.32	535.36	4023.89	4123.28	3620.08	3.97e-12	3.25098	up	1.88	1.46	2.43	1.43	5.26	0.52	0.706687	0.854093	normal	Biological Process: polysaccharide catabolic process (GO:0000272);; Molecular Function: chitinase activity (GO:0004568);; Cellular Component: vacuole (GO:0005773);; Biological Process: chitin catabolic process (GO:0006032);; Biological Process: defense response (GO:0006952);; Molecular Function: chitin binding (GO:0008061);; Biological Process: cell wall macromolecule catabolic process (GO:001699…	ko00520:Amino sugar and nucleotide sugar metabolism	--	Endochitinase A2 OS=Pisum sativum GN=CHI2 PE=1 SV=2	RecName: Full=Endochitinase A2; Flags: Precursor
		F01.PB31164	0.14	0.41	0.16	1.21	1.07	1.58	0.000669507	2.99714	up	——	——	——	——	——	——	——	——	——	Biological Process: polysaccharide catabolic process (GO:0000272);; Molecular Function: chitinase activity (GO:0004568);; Biological Process: chitin catabolic process (GO:0006032);; Biological Process: defense response (GO:0006952);; Molecular Function: chitin binding (GO:0008061);; Biological Process: cell wall macromolecule catabolic process (GO:0016998);;	ko00520:Amino sugar and nucleotide sugar metabolism	Chitinase class I	Endochitinase A2 OS=Pisum sativum GN=CHI2 PE=1 SV=2	RecName: Full=Endochitinase A2; Flags: Precursor
		F01.PB31566	377.2	495.97	396.22	2542.5	1604.69	2198.72	1.41e-11	2.76656	up	——	——	——	——	——	——	——	——	——	Biological Process: polysaccharide catabolic process (GO:0000272);; Molecular Function: chitinase activity (GO:0004568);; Biological Process: chitin catabolic process (GO:0006032);; Biological Process: defense response (GO:0006952);; Molecular Function: chitin binding (GO:0008061);; Biological Process: cell wall macromolecule catabolic process (GO:0016998);;	ko00520:Amino sugar and nucleotide sugar metabolism	Chitinase class I;; Chitin recognition protein	Endochitinase A2 OS=Pisum sativum GN=CHI2 PE=1 SV=2	RecName: Full=Endochitinase A2; Flags: Precursor
		F01.PB39140	0	0.01	0.03	0.16	0.19	0.2	9.96e-06	4.17336	up	0.06	0	0	0.13	0.22	0.11	0.000464979	3.62686	up	Biological Process: polysaccharide catabolic process (GO:0000272);; Molecular Function: chitinase activity (GO:0004568);; Biological Process: chitin catabolic process (GO:0006032);; Biological Process: defense response (GO:0006952);; Molecular Function: chitin binding (GO:0008061);; Biological Process: cell wall macromolecule catabolic process (GO:0016998);;	ko00520:Amino sugar and nucleotide sugar metabolism	Chitinase class I;; Chitinase class I	Endochitinase A2 OS=Pisum sativum GN=CHI2 PE=1 SV=2	class I chitinase, partial [Medicago sativa subsp. x varia]
	Glycosyl hydrolases family 17	F01.PB5015	2.16	5.04	3.37	16.74	5.94	11.7	0.00915142	2.13727	up	——	——	——	——	——	——	——	——	——	Biological Process: carbohydrate metabolic process (GO:0005975);; Biological Process: defense response (GO:0006952);; Molecular Function: glucan endo-1,3-beta-D-glucosidase activity (GO:0042973);;	--	Glycosyl hydrolases family 17	Glucan endo-1,3-beta-glucosidase OS=Pisum sativum PE=2 SV=1	beta-1,3-glucanase, partial [Pisum sativum]
	MLO protein	F01.PB31895	3.81	7.22	5.53	0.44	0.52	0.41	4.61e-06	-3.12868	down	——	——	——	——	——	——	——	——	——	Molecular Function: calmodulin binding (GO:0005516);; Biological Process: defense response (GO:0006952);; Biological Process: response to biotic stimulus (GO:0009607);; Cellular Component: integral component of membrane (GO:0016021);;	--	Mlo family	MLO protein homolog 1 OS=Oryza sativa subsp. japonica GN=MLO1 PE=3 SV=2	seven transmembrane MLO family protein [Medicago truncatula]
	MLP-like protein	F01.PB4208	22.07	15.59	17.55	0.96	5	3.92	0.00184718	-2.01266	down	783.34	726	797.38	535.64	380.27	481.1	0.448121	-0.281214	normal	Biological Process: defense response (GO:0006952);; Biological Process: response to biotic stimulus (GO:0009607);;	--	Pathogenesis-related protein Bet v I family	MLP-like protein 28 OS=Arabidopsis thaliana GN=MLP28 PE=1 SV=1	pathogenesis-related protein bet V I family protein [Medicago truncatula]
		F01.PB4223	787.78	633.65	759.48	15.62	182.49	82.41	1.19e-13	-2.45528	down	——	——	——	——	——	——	——	——	——	Biological Process: defense response (GO:0006952);; Biological Process: response to biotic stimulus (GO:0009607);;	--	Pathogenesis-related protein Bet v I family	MLP-like protein 34 OS=Arabidopsis thaliana GN=MLP34 PE=2 SV=1	hypothetical protein TSUD_364430 [Trifolium subterraneum]
		F01.PB5287	902.52	875.69	1145.27	132.06	78.17	203.46	9.06e-12	-2.41226	down	——	——	——	——	——	——	——	——	——	Biological Process: defense response (GO:0006952);; Biological Process: response to biotic stimulus (GO:0009607);;	--	Pathogenesis-related protein Bet v I family	MLP-like protein 34 OS=Arabidopsis thaliana GN=MLP34 PE=2 SV=1	hypothetical protein TSUD_364430 [Trifolium subterraneum]
	Pathogenesis-related protein	F01.PB2155	18.63	22.78	28.93	1.65	4.32	2.46	4.47e-06	-2.58832	down	——	——	——	——	——	——	——	——	——	Cellular Component: extracellular region (GO:0005576);; Biological Process: defense response (GO:0006952);; Biological Process: response to biotic stimulus (GO:0009607);; Biological Process: root hair cell differentiation (GO:0048765);;	--	Cysteine-rich secretory protein family	Pathogenesis-related protein PR-1 OS=Medicago truncatula GN=PR-1 PE=2 SV=1	CAP, cysteine-rich secretory protein, antigen 5 [Medicago truncatula]
		F01.PB30291	197.34	199.64	279.46	33.93	47.11	31.81	3.03e-09	-2.10942	down	——	——	——	——	——	——	——	——	——	Cellular Component: extracellular region (GO:0005576);; Biological Process: defense response (GO:0006952);; Biological Process: response to biotic stimulus (GO:0009607);; Biological Process: root hair cell differentiation (GO:0048765);;	--	Cysteine-rich secretory protein family	Pathogenesis-related protein PR-1 OS=Medicago truncatula GN=PR-1 PE=2 SV=1	CAP, cysteine-rich secretory protein, antigen 5 [Medicago truncatula]
		F01.PB28968	3.59	2.77	2.86	0.38	0.49	0.64	0.000369551	-2.18588	down	4.08	3.64	3.52	0.1	0.03	0.59	1.5e-10	-3.58668	down	Molecular Function: ATP binding (GO:0005524);; Biological Process: defense response (GO:0006952);; Biological Process: signal transduction (GO:0007165);; Molecular Function: nucleoside-triphosphatase activity (GO:0017111);; Molecular Function: ADP binding (GO:0043531);;	--	Leucine Rich repeats (2 copies);; Leucine rich repeat;; Leucine Rich Repeat;; Leucine Rich Repeat	Probable disease resistance protein RPP1 OS=Arabidopsis thaliana GN=RPP1 PE=2 SV=1	disease resistance protein (TIR-NBS-LRR class), putative [Medicago truncatula]
		F01.PB25022	1.45	1.78	1.84	0.25	0.34	0.24	0.00522062	-2.1656	down	——	——	——	——	——	——	——	——	——	Molecular Function: protein kinase activity (GO:0004672);; Molecular Function: ATP binding (GO:0005524);; Biological Process: protein phosphorylation (GO:0006468);; Biological Process: defense response (GO:0006952);; Biological Process: single-organism process (GO:0044699);; Biological Process: regulation of biological process (GO:0050789);;	--	Leucine Rich repeats (2 copies);; Leucine rich repeat;; Leucine Rich Repeat;; Leucine rich repeat;; Leucine Rich repeat;; Protein tyrosine kinase;; Protein kinase domain;; Protein tyrosine kinase	Probable LRR receptor-like serine/threonine-protein kinase At2g24230 OS=Arabidopsis thaliana GN=At2g24230 PE=2 SV=1	PREDICTED: probable LRR receptor-like serine/threonine-protein kinase At2g24230 [Cicer arietinum]
	WRKY transcription factor	F01.PB18735	6.91	6.48	5.32	1.22	0.8	0.64	6.89e-05	-2.34673	down	——	——	——	——	——	——	——	——	——	Molecular Function: sequence-specific DNA binding transcription factor activity (GO:0003700);; Biological Process: regulation of transcription, DNA-templated (GO:0006355);; Biological Process: defense response (GO:0006952);; Molecular Function: sequence-specific DNA binding (GO:0043565);;	--	WRKY DNA -binding domain	Probable WRKY transcription factor 72 OS=Arabidopsis thaliana GN=WRKY72 PE=2 SV=1	WRKY family transcription factor [Medicago truncatula]
	NB-ARC domain disease resistance protein	F01.PB38575	0.25	0.75	0	1.43	1.38	0.69	0.00717147	2.31341	up	——	——	——	——	——	——	——	——	——	Biological Process: defense response (GO:0006952);; Biological Process: signal transduction (GO:0007165);; Molecular Function: ADP binding (GO:0043531);;	--	NB-ARC domain;; Leucine Rich repeats (2 copies);; Leucine rich repeat;; Leucine Rich Repeat	Disease resistance protein TAO1 OS=Arabidopsis thaliana GN=TAO1 PE=4 SV=1	disease resistance protein (TIR-NBS-LRR class) [Medicago truncatula]
		F01.PB28217	1.51	0.84	1.72	0.07	0.09	0.04	6.94e-06	-3.87835	down	4.83	4.09	3.86	3.56	2.33	4.72	0.610157	0.226648	normal	Biological Process: defense response (GO:0006952);; Biological Process: signal transduction (GO:0007165);; Molecular Function: ADP binding (GO:0043531);;	--	NB-ARC domain;; TIR domain;; TIR domain;; Leucine Rich repeats (2 copies);; Leucine rich repeat;; Leucine Rich Repeat	Protein SUPPRESSOR OF npr1-1, CONSTITUTIVE 1 OS=Arabidopsis thaliana GN=SNC1 PE=1 SV=5	disease resistance protein (TIR-NBS-LRR class), putative [Medicago truncatula]
		F01.PB28751	2.36	2.43	2.94	0.59	0	0.71	0.00209114	-2.16868	down	1.78	0.99	1.19	0.37	0	0	0.000203254	-2.92662	down	Biological Process: defense response (GO:0006952);; Biological Process: signal transduction (GO:0007165);; Molecular Function: ADP binding (GO:0043531);;	--	Leucine Rich repeats (2 copies);; Leucine rich repeat;; Leucine Rich Repeat;; NB-ARC domain;; NACHT domain;; TIR domain;; TIR domain	Putative disease resistance protein At4g11170 OS=Arabidopsis thaliana GN=At4g11170 PE=2 SV=1	disease resistance protein (TIR-NBS-LRR class) [Medicago truncatula]
		F01.PB22881	6.37	5.52	6.28	0.78	0.81	0.78	8.5e-07	-2.47827	down	6.06	5.25	4.27	0.53	0.48	0.63	1.11e-08	-2.74304	down	Biological Process: defense response (GO:0006952);; Molecular Function: ADP binding (GO:0043531);;	--	NB-ARC domain;; Leucine Rich repeats (2 copies)	Putative disease resistance protein RGA1 OS=Solanum bulbocastanum GN=RGA1 PE=2 SV=2	PREDICTED: putative disease resistance protein RGA1 [Cicer arietinum]
		F01.PB25285	0.99	0.98	0.88	0.11	0.04	0.16	0.00113004	-2.86306	down	——	——	——	——	——	——	——	——	——	Biological Process: defense response (GO:0006952);; Molecular Function: ADP binding (GO:0043531);;	--	NB-ARC domain;; Leucine Rich repeats (2 copies);; NB-ARC domain;; NB-ARC domain	Putative disease resistance protein RGA1 OS=Solanum bulbocastanum GN=RGA1 PE=2 SV=2	NB-ARC domain disease resistance protein [Medicago truncatula]
		F01.PB22647	3.77	2.59	4.13	0.25	0.62	0.3	6.82e-06	-2.66976	down	6.08	5.72	6.49	1.53	0.96	2.09	0.000499298	-1.51101	normal	Biological Process: defense response (GO:0006952);; Molecular Function: ADP binding (GO:0043531);;	--	NB-ARC domain;; Leucine rich repeat;; Leucine Rich repeats (2 copies)	Putative disease resistance protein RGA3 OS=Solanum bulbocastanum GN=RGA3 PE=2 SV=2	NB-ARC domain disease resistance protein [Medicago truncatula]
		F01.PB22514	2.81	3.34	4.49	0.53	0.52	0.5	7.04e-05	-2.34115	down	4.68	4.48	6.24	2.43	1.11	4.22	0.433049	-0.517291	normal	Biological Process: defense response (GO:0006952);; Molecular Function: ADP binding (GO:0043531);;	--	NB-ARC domain;; Leucine rich repeat;; Leucine Rich repeats (2 copies);; AAA domain	Putative disease resistance protein RGA3 OS=Solanum bulbocastanum GN=RGA3 PE=2 SV=2	NB-ARC domain disease resistance protein [Medicago truncatula]
		F01.PB29159	2.37	2.21	2.69	0.13	0.09	0	2.3e-09	-4.63536	down	2.69	2.81	2.89	0.34	0.18	1.31	0.00221657	-1.75015	normal	Biological Process: defense response (GO:0006952);; Molecular Function: ADP binding (GO:0043531);;	--	NB-ARC domain;; Leucine rich repeat;; Leucine Rich repeats (2 copies);; AAA domain;; Leucine Rich Repeat	Putative disease resistance protein RGA3 OS=Solanum bulbocastanum GN=RGA3 PE=2 SV=2	NB-ARC domain disease resistance protein [Medicago truncatula]
		F01.PB23776	1.06	0.62	0.8	0.03	0	0.03	2.21e-06	-4.98561	down	1.94	2.07	1.97	0.11	0.05	0.13	6.21e-08	-4.04868	down	Biological Process: defense response (GO:0006952);; Molecular Function: ADP binding (GO:0043531);;	--	NB-ARC domain;; Leucine rich repeat;; Leucine Rich repeats (2 copies);; NB-ARC domain;; AAA domain;; Leucine rich repeat;; Leucine Rich Repeat	Putative disease resistance protein RGA3 OS=Solanum bulbocastanum GN=RGA3 PE=2 SV=2	NB-ARC domain disease resistance protein [Medicago truncatula]
		F01.PB27589	1.5	1.96	1.56	0.18	0.14	0.15	0.000144991	-2.94849	down	——	——	——	——	——	——	——	——	——	Molecular Function: ATP binding (GO:0005524);; Biological Process: defense response (GO:0006952);; Molecular Function: nucleoside-triphosphatase activity (GO:0017111);; Molecular Function: ADP binding (GO:0043531);;	--	Leucine rich repeat;; Leucine Rich repeats (2 copies);; Leucine Rich Repeat;; Leucine rich repeat;; NB-ARC domain;; NB-ARC domain	Putative disease resistance protein RGA4 OS=Solanum bulbocastanum GN=RGA4 PE=2 SV=1	LRR and NB-ARC domain disease resistance protein, putative [Medicago truncatula]
		F01.PB27584	3.18	2.85	3.48	0.21	0.11	0.24	2e-08	-3.65372	down	——	——	——	——	——	——	——	——	——	Biological Process: defense response (GO:0006952);; Molecular Function: ADP binding (GO:0043531);;	--	NB-ARC domain;; AAA domain;; Leucine Rich repeats (2 copies)	Putative disease resistance protein RGA4 OS=Solanum bulbocastanum GN=RGA4 PE=2 SV=1	NBS-LRR type disease resistance protein [Medicago truncatula]
		F01.PB38520	0.79	0.92	0.68	0.03	0.09	0.05	0.000171619	-3.45451	down	0.86	0.94	1.01	0.16	0.14	0.32	0.0298525	-1.77357	normal	Biological Process: defense response (GO:0006952);; Molecular Function: ADP binding (GO:0043531);;	--	NB-ARC domain;; Leucine rich repeat;; Leucine Rich repeats (2 copies)	Putative disease resistance protein RGA4 OS=Solanum bulbocastanum GN=RGA4 PE=2 SV=1	NB-ARC domain disease resistance protein [Medicago truncatula]
		F01.PB28439	1.52	1.47	0.57	0.02	0	0.16	6.75e-05	-4.09564	down	——	——	——	——	——	——	——	——	——	Biological Process: defense response (GO:0006952);; Molecular Function: ADP binding (GO:0043531);;	--	NB-ARC domain;; Leucine Rich repeats (2 copies);; Leucine rich repeat	Putative disease resistance protein RGA4 OS=Solanum bulbocastanum GN=RGA4 PE=2 SV=1	NBS-LRR type disease resistance protein [Medicago truncatula]
		F01.PB22945	6.32	5.63	5.69	0.67	0.36	0.52	6.06e-09	-3.08289	down	9.88	8.61	7.08	0.26	0.22	0.75	1.77e-18	-3.94824	down	Biological Process: defense response (GO:0006952);; Cellular Component: membrane (GO:0016020);; Molecular Function: ADP binding (GO:0043531);;	--	NB-ARC domain;; Leucine Rich repeats (2 copies);; Leucine rich repeat;; Leucine Rich Repeat;; NACHT domain	Putative disease resistance protein RGA4 OS=Solanum bulbocastanum GN=RGA4 PE=2 SV=1	NB-ARC domain disease resistance protein [Medicago truncatula]
		F01.PB22855	5.71	4.7	5.51	0.59	0.75	0.59	6.51e-07	-2.59038	down	4.69	5.89	3.78	0.29	0.68	0.36	1.45e-09	-2.93719	down	Biological Process: defense response (GO:0006952);; Molecular Function: ADP binding (GO:0043531);;	--	NB-ARC domain;; Leucine Rich repeats (2 copies);; Leucine rich repeat;; NACHT domain	Putative disease resistance protein RGA4 OS=Solanum bulbocastanum GN=RGA4 PE=2 SV=1	PREDICTED: putative disease resistance protein RGA1 [Cicer arietinum]
		F01.PB28967	3.52	3.08	2.72	0.32	0.27	0.59	7.68e-05	-2.59979	down	1.11	1.15	0.86	0.04	0.06	0.22	0.000590315	-2.85886	down	Biological Process: defense response (GO:0006952);; Molecular Function: ADP binding (GO:0043531);;	--	NB-ARC domain;; NB-ARC domain;; Leucine Rich repeats (2 copies);; Leucine Rich Repeat	Putative disease resistance protein RGA4 OS=Solanum bulbocastanum GN=RGA4 PE=2 SV=1	PREDICTED: putative disease resistance protein RGA4 [Cicer arietinum]
		F01.PB3404	0.61	0.15	1.03	4.52	4.27	2.91	0.000242955	3.31045	up	0.86	1.49	0.27	5.31	9.48	3.88	0.00163866	3.39801	up	Biological Process: defense response (GO:0006952);; Molecular Function: ADP binding (GO:0043531);;	--	--	Putative disease resistance RPP13-like protein 1 OS=Arabidopsis thaliana GN=RPPL1 PE=3 SV=1	disease resistance protein (CC-NBS-LRR class) family protein [Medicago truncatula]
		F01.PB10302	2.79	2.52	2.84	0.04	0.1	0.09	2.43e-07	-5.10045	down	6.3	6.51	5.23	1.14	0.32	1.62	0.000476697	-2.11292	down	Biological Process: defense response (GO:0006952);; Molecular Function: ADP binding (GO:0043531);;	--	--	Putative disease resistance RPP13-like protein 1 OS=Arabidopsis thaliana GN=RPPL1 PE=3 SV=1	LRR and NB-ARC domain disease resistance protein [Medicago truncatula]
		F01.PB23787	1.44	0.93	1.42	0.14	0.1	0.27	0.00164708	-2.50706	down	2.05	2.95	1.79	0.39	0.15	0.36	2.33e-05	-2.46719	down	Biological Process: defense response (GO:0006952);; Molecular Function: ADP binding (GO:0043531);;	--	Leucine Rich repeats (2 copies);; Leucine rich repeat;; Leucine Rich Repeat;; Leucine rich repeat;; NB-ARC domain;; Leucine rich repeat;; Leucine Rich Repeat;; Leucine Rich Repeat;; NB-ARC domain	Putative disease resistance RPP13-like protein 1 OS=Arabidopsis thaliana GN=RPPL1 PE=3 SV=1	hypothetical protein TSUD_119330 [Trifolium subterraneum]
		F01.PB29169	4.16	2.99	4.37	0.59	0.71	0.74	0.0001	-2.05618	down	13.51	14.4	14.93	3.01	3.98	3.68	2.4e-06	-1.48459	normal	Biological Process: defense response (GO:0006952);; Molecular Function: ADP binding (GO:0043531);;	--	NB-ARC domain;; Leucine rich repeat;; Leucine Rich repeats (2 copies);; Leucine Rich Repeat;; Leucine rich repeat;; FNIP Repeat;; NACHT domain	Putative disease resistance RPP13-like protein 1 OS=Arabidopsis thaliana GN=RPPL1 PE=3 SV=1	LRR and NB-ARC domain disease resistance protein [Medicago truncatula]
		F01.PB38865	2.62	1.14	2.96	0.11	0.37	0.21	0.000517131	-2.82837	down	7.19	6.56	7.67	2.38	2	3.18	0.00799283	-1.00266	normal	Biological Process: defense response (GO:0006952);; Molecular Function: ADP binding (GO:0043531);;	--	NB-ARC domain;; Leucine rich repeat;; Leucine Rich repeats (2 copies);; Leucine Rich Repeat;; Leucine rich repeat;; FNIP Repeat;; NACHT domain	Putative disease resistance RPP13-like protein 1 OS=Arabidopsis thaliana GN=RPPL1 PE=3 SV=1	LRR and NB-ARC domain disease resistance protein [Medicago truncatula]
		F01.PB22449	3.44	2.73	3.46	0.34	0.79	0.41	8.07e-05	-2.18056	down	9.24	10.34	8.49	4.17	3.98	5.78	0.178967	-0.502742	normal	Biological Process: defense response (GO:0006952);; Molecular Function: ADP binding (GO:0043531);;	--	NB-ARC domain;; Leucine rich repeat;; Leucine Rich repeats (2 copies);; Leucine Rich Repeat;; Leucine rich repeat;; NACHT domain	Putative disease resistance RPP13-like protein 1 OS=Arabidopsis thaliana GN=RPPL1 PE=3 SV=1	LRR and NB-ARC domain disease resistance protein, putative [Medicago truncatula]
		F01.PB26975	1.49	1.29	2.08	0.09	0.2	0.29	0.000247174	-2.63896	down	7.16	8.28	6.87	2.35	2.64	3.54	0.0166491	-0.877688	normal	Biological Process: defense response (GO:0006952);; Molecular Function: ADP binding (GO:0043531);;	--	NB-ARC domain;; Leucine rich repeat;; Leucine Rich repeats (2 copies);; Leucine Rich Repeat;; Leucine rich repeat;; NACHT domain;; FNIP Repeat	Putative disease resistance RPP13-like protein 1 OS=Arabidopsis thaliana GN=RPPL1 PE=3 SV=1	hypothetical protein TSUD_119880 [Trifolium subterraneum]
		F01.PB24116	2.82	2.44	3.62	0.41	0.51	0.6	0.000272385	-2.10558	down	2.39	3.42	3.24	1.34	0.53	1.08	0.0262855	-1.13208	normal	Biological Process: defense response (GO:0006952);; Molecular Function: ADP binding (GO:0043531);;	--	NB-ARC domain;; Leucine Rich repeats (2 copies);; Leucine rich repeat;; Leucine Rich Repeat	Putative disease resistance RPP13-like protein 1 OS=Arabidopsis thaliana GN=RPPL1 PE=3 SV=1	LRR and NB-ARC domain disease resistance protein [Medicago truncatula]
		F01.PB25092	1.16	0.95	1.52	0.05	0.07	0.11	2.37e-05	-3.6625	down	4.26	5.16	4.93	0.56	0.95	0.53	4.48e-07	-2.29156	down	Biological Process: defense response (GO:0006952);; Molecular Function: ADP binding (GO:0043531);;	--	NB-ARC domain;; Leucine Rich repeats (2 copies);; Leucine rich repeat;; Leucine Rich Repeat;; Leucine rich repeat	Putative disease resistance RPP13-like protein 1 OS=Arabidopsis thaliana GN=RPPL1 PE=3 SV=1	hypothetical protein TSUD_119330 [Trifolium subterraneum]
		F01.PB37519	1.97	0.96	2.04	0.17	0.44	0.18	0.00127559	-2.21018	down	5.18	5.09	3.77	1.36	1.41	1.88	0.0108442	-1.08204	normal	Biological Process: defense response (GO:0006952);; Molecular Function: ADP binding (GO:0043531);;	--	NB-ARC domain;; Leucine Rich repeats (2 copies);; Leucine rich repeat;; Leucine Rich Repeat;; Leucine rich repeat;; NACHT domain	Putative disease resistance RPP13-like protein 1 OS=Arabidopsis thaliana GN=RPPL1 PE=3 SV=1	LRR and NB-ARC domain disease resistance protein [Medicago truncatula]
	TMV resistance protein	F01.PB35828	1.49	1.93	1.71	0.3	0.1	0.15	0.00019701	-2.82359	down	——	——	——	——	——	——	——	——	——	Biological Process: defense response (GO:0006952);; Biological Process: signal transduction (GO:0007165);; Molecular Function: ADP binding (GO:0043531);;	--	--	TMV resistance protein N OS=Nicotiana glutinosa GN=N PE=1 SV=1	disease resistance protein (TIR-NBS-LRR class) [Medicago truncatula]
		F01.PB28071	0.65	0.31	0.31	0	0	0.08	0.000789925	-3.72513	down	0.38	0.29	0.14	0.05	0	0.45	0.974311	-0.228916	normal	Molecular Function: ATP binding (GO:0005524);; Biological Process: defense response (GO:0006952);; Biological Process: signal transduction (GO:0007165);; Molecular Function: nucleoside-triphosphatase activity (GO:0017111);; Molecular Function: ADP binding (GO:0043531);;	--	Leucine rich repeat;; Leucine Rich repeats (2 copies);; TIR domain;; TIR domain;; MTH538 TIR-like domain (DUF1863);; NB-ARC domain	TMV resistance protein N OS=Nicotiana glutinosa GN=N PE=1 SV=1	PREDICTED: TMV resistance protein N-like isoform X1 [Cicer arietinum]
		F01.PB38156	2.04	1.22	1.98	0.24	0.3	0.29	0.00235703	-2.19404	down	1.28	1.19	1.47	0.45	0.33	0.6	0.148084	-1.01518	normal	Biological Process: defense response (GO:0006952);; Biological Process: signal transduction (GO:0007165);; Molecular Function: ADP binding (GO:0043531);;	--	Leucine Rich repeats (2 copies);; Leucine rich repeat;; Leucine rich repeat	TMV resistance protein N OS=Nicotiana glutinosa GN=N PE=1 SV=1	disease resistance protein (TIR-NBS-LRR class), putative [Medicago truncatula]
		F01.PB23639	4.92	6.32	6.37	0.58	1.43	0.78	6.34e-06	-2.18072	down	0.97	1	1.29	0.34	0.21	0.64	0.206007	-1.0022	normal	Biological Process: defense response (GO:0006952);; Biological Process: signal transduction (GO:0007165);; Molecular Function: ADP binding (GO:0043531);;	--	Leucine Rich repeats (2 copies);; Leucine rich repeat;; Leucine Rich Repeat;; Leucine rich repeat;; NB-ARC domain;; TIR domain;; TIR domain;; NB-ARC domain	TMV resistance protein N OS=Nicotiana glutinosa GN=N PE=1 SV=1	disease resistance protein (TIR-NBS-LRR class), putative [Medicago truncatula]
		F01.PB35444	1.01	1.01	1.39	0.04	0.08	0.17	0.000205346	-3.18853	down	1.3	1.96	1.2	0.04	0	0.17	2.54e-07	-4.10078	down	Molecular Function: nucleic acid binding (GO:0003676);; Molecular Function: RNA-DNA hybrid ribonuclease activity (GO:0004523);; Molecular Function: ATP binding (GO:0005524);; Biological Process: defense response (GO:0006952);; Biological Process: signal transduction (GO:0007165);; Molecular Function: nucleoside-triphosphatase activity (GO:0017111);; Molecular Function: ADP binding (GO:0043531);;	--	NB-ARC domain;; AAA ATPase domain;; NACHT domain;; Leucine rich repeat;; Leucine Rich repeats (2 copies);; Leucine Rich Repeat;; TIR domain;; TIR domain	TMV resistance protein N OS=Nicotiana glutinosa GN=N PE=1 SV=1	functional resistance protein KR1, putative [Medicago truncatula]
		F01.PB25261	2.83	3.83	2.48	0.26	0.43	0.2	3.18e-06	-2.9048	down	3.6	3.05	2.08	0.93	0.33	0.48	0.000858291	-1.8363	normal	Molecular Function: ATP binding (GO:0005524);; Biological Process: defense response (GO:0006952);; Biological Process: signal transduction (GO:0007165);; Molecular Function: nucleoside-triphosphatase activity (GO:0017111);; Molecular Function: ADP binding (GO:0043531);;	--	NB-ARC domain;; Leucine rich repeat;; Leucine Rich repeats (2 copies);; TIR domain;; TIR domain;; MTH538 TIR-like domain (DUF1863)	TMV resistance protein N OS=Nicotiana glutinosa GN=N PE=1 SV=1	PREDICTED: TMV resistance protein N-like isoform X1 [Cicer arietinum]
		F01.PB28770	0.34	0.47	0.49	0.03	0	0.14	0.00599822	-2.62594	down	——	——	——	——	——	——	——	——	——	Molecular Function: ATP binding (GO:0005524);; Biological Process: defense response (GO:0006952);; Biological Process: signal transduction (GO:0007165);; Molecular Function: nucleoside-triphosphatase activity (GO:0017111);; Molecular Function: ADP binding (GO:0043531);;	--	NB-ARC domain;; Leucine Rich repeats (2 copies);; Leucine rich repeat;; TIR domain;; TIR domain	TMV resistance protein N OS=Nicotiana glutinosa GN=N PE=1 SV=1	PREDICTED: uncharacterized protein LOC101494533 [Cicer arietinum]
		F01.PB16623	6.31	3.94	5	0.5	0.71	0.63	8.3e-05	-2.58482	down	22.67	19.49	19.05	3.47	2.86	5.58	2.57e-07	-1.87291	normal	Molecular Function: translation elongation factor activity (GO:0003746);; Molecular Function: ATP binding (GO:0005524);; Cellular Component: intracellular (GO:0005622);; Biological Process: translational elongation (GO:0006414);; Biological Process: defense response (GO:0006952);; Biological Process: signal transduction (GO:0007165);; Molecular Function: nucleoside-triphosphatase activity (GO:001…	--	NB-ARC domain;; TIR domain;; Heavy-metal-associated domain;; TIR domain;; NACHT domain	TMV resistance protein N OS=Nicotiana glutinosa GN=N PE=1 SV=1	disease resistance protein (TIR-NBS-LRR class) [Medicago truncatula]
		F01.PB26533	2.17	1.57	1.87	0.19	0.31	0.51	0.00324202	-2.03493	down	3.87	3.69	3.85	0.48	0.48	1.07	2.1e-05	-2.00857	down	Molecular Function: ATP binding (GO:0005524);; Biological Process: defense response (GO:0006952);; Biological Process: signal transduction (GO:0007165);; Molecular Function: nucleoside-triphosphatase activity (GO:0017111);; Molecular Function: ADP binding (GO:0043531);;	--	NB-ARC domain;; TIR domain;; Leucine Rich repeats (2 copies);; Leucine rich repeat;; TIR domain;; Leucine Rich Repeat;; NACHT domain;; Leucine Rich Repeat;; Leucine Rich repeats (2 copies);; Leucine rich repeat;; Leucine Rich Repeat	TMV resistance protein N OS=Nicotiana glutinosa GN=N PE=1 SV=1	disease resistance protein (TIR-NBS-LRR class), putative [Medicago truncatula]
		F01.PB13529	12.19	15.84	18.92	0.83	1.93	1.31	1.57e-10	-3.05502	down	4.91	5.21	12.85	1.13	0.87	2.24	0.0708594	-1.97292	normal	Molecular Function: ATP binding (GO:0005524);; Biological Process: defense response (GO:0006952);; Biological Process: signal transduction (GO:0007165);; Molecular Function: nucleoside-triphosphatase activity (GO:0017111);; Molecular Function: ADP binding (GO:0043531);;	--	NB-ARC domain;; TIR domain;; TIR domain;; AAA ATPase domain	TMV resistance protein N OS=Nicotiana glutinosa GN=N PE=1 SV=1	disease resistance protein (TIR-NBS-LRR class), putative [Medicago truncatula]
		F01.PB29276	7.02	10.93	9.66	1.26	1.6	1.29	2.89e-07	-2.27218	down	5.71	5.62	7.69	0.71	0.59	2.28	1.6e-05	-1.95559	normal	Molecular Function: ATP binding (GO:0005524);; Biological Process: defense response (GO:0006952);; Biological Process: signal transduction (GO:0007165);; Molecular Function: nucleoside-triphosphatase activity (GO:0017111);; Molecular Function: ADP binding (GO:0043531);;	--	NB-ARC domain;; TIR domain;; TIR domain;; Archaeal ATPase	TMV resistance protein N OS=Nicotiana glutinosa GN=N PE=1 SV=1	disease resistance protein (TIR-NBS-LRR class), putative [Medicago truncatula]
		F01.PB35368	4.69	5.83	5.83	0.24	1.11	0.87	1.38e-06	-2.41499	down	5.48	5.7	4.3	0.78	0.98	0.89	6.56e-06	-2.02747	down	Biological Process: defense response (GO:0006952);; Biological Process: signal transduction (GO:0007165);; Molecular Function: ADP binding (GO:0043531);;	--	NB-ARC domain;; TIR domain;; TIR domain;; Leucine rich repeat	TMV resistance protein N OS=Nicotiana glutinosa GN=N PE=1 SV=1	disease resistance protein (TIR-NBS-LRR class), putative [Medicago truncatula]
		F01.PB26971	2.64	3.31	4.88	0.22	0.95	0.64	0.000246835	-2.12326	down	0.91	1.03	0.84	0.13	0	0.25	0.00331483	-2.43489	down	Biological Process: defense response (GO:0006952);; Biological Process: signal transduction (GO:0007165);; Molecular Function: ADP binding (GO:0043531);;	--	NB-ARC domain;; TIR domain;; TIR domain;; Leucine Rich Repeat	TMV resistance protein N OS=Nicotiana glutinosa GN=N PE=1 SV=1	disease resistance protein (TIR-NBS-LRR class), putative [Medicago truncatula]
		F01.PB29597	3.68	3.87	3.64	0.62	0.65	0.74	0.000444769	-2.02455	down	1.53	1.43	1.29	0.11	0.21	0.17	0.0003773	-2.57589	down	Biological Process: defense response (GO:0006952);; Biological Process: signal transduction (GO:0007165);; Molecular Function: ADP binding (GO:0043531);;	--	NB-ARC domain;; TIR domain;; TIR domain;; Leucine rich repeat	TMV resistance protein N OS=Nicotiana glutinosa GN=N PE=1 SV=1	PREDICTED: TMV resistance protein N-like isoform X1 [Cicer arietinum]
		F01.PB25991	8.55	4.94	6.69	0.31	0.82	0.7	3.02e-10	-3.01268	down	22.46	22.27	18.31	7.54	9.76	8.7	0.0131383	-0.7518	normal	Molecular Function: ATP binding (GO:0005524);; Biological Process: defense response (GO:0006952);; Biological Process: signal transduction (GO:0007165);; Molecular Function: nucleoside-triphosphatase activity (GO:0017111);; Molecular Function: ADP binding (GO:0043531);;	--	NB-ARC domain;; TIR domain;; TIR domain;; Leucine rich repeat;; Leucine Rich repeats (2 copies);; NACHT domain;; Leucine Rich Repeat	TMV resistance protein N OS=Nicotiana glutinosa GN=N PE=1 SV=1	disease resistance protein (TIR-NBS-LRR class) [Medicago truncatula]
		F01.PB27487	10.47	13.35	16.87	1.28	3.26	2.4	4.6e-07	-2.08556	down	0.76	1.55	3.2	0.49	0.3	1.24	0.44321	-0.995966	normal	Biological Process: defense response (GO:0006952);; Biological Process: signal transduction (GO:0007165);; Molecular Function: ADP binding (GO:0043531);;	--	NB-ARC domain;; TIR domain;; TIR domain;; Leucine Rich repeats (2 copies);; Leucine rich repeat;; Leucine Rich Repeat;; Leucine rich repeat	TMV resistance protein N OS=Nicotiana glutinosa GN=N PE=1 SV=1	disease resistance protein (TIR-NBS-LRR class), putative [Medicago truncatula]
		F01.PB28749	10.02	9.02	11.08	1.88	0.47	2.21	1.57e-07	-2.31417	down	1.82	1.87	0.87	0.67	0.27	0.45	0.084061	-1.22473	normal	Molecular Function: translation elongation factor activity (GO:0003746);; Molecular Function: ATP binding (GO:0005524);; Cellular Component: intracellular (GO:0005622);; Biological Process: translational elongation (GO:0006414);; Biological Process: defense response (GO:0006952);; Biological Process: signal transduction (GO:0007165);; Molecular Function: nucleoside-triphosphatase activity (GO:001…	--	NB-ARC domain;; TIR domain;; TIR domain;; NACHT domain;; Leucine Rich repeats (2 copies);; Leucine rich repeat;; Leucine Rich Repeat;; Leucine rich repeat	TMV resistance protein N OS=Nicotiana glutinosa GN=N PE=1 SV=1	PREDICTED: TMV resistance protein N-like [Cicer arietinum]
Glutathione transferase activit	Glutathione S-transferase	F01.PB11690	0.001	0.001	0.001	6.33	9.38	1.27	7.6e-05	12.4666	up	——	——	——	——	——	——	——	——	——	Molecular Function: glutathione transferase activity (GO:0004364);; Biological Process: fungal-type cell wall organization (GO:0031505);;	--	Glutathione S-transferase, N-terminal domain;; Glutathione S-transferase, N-terminal domain	--	glutathione S-transferase [Fusarium verticillioides 7600]
		F01.PB1316	8.21	10.03	5.21	49.48	49.2	47.44	9.1e-13	3.09958	up	18.01	24.96	16.84	1.23	2.82	0.8	1.64e-08	-3.1307	down	Molecular Function: glutathione transferase activity (GO:0004364);;	K00799|4.44247e-124|cam:101496329|glutathione S-transferase F9-like; K00799 glutathione S-transferase [EC:2.5.1.18] (A)	Glutathione S-transferase, C-terminal domain;; Glutathione S-transferase, N-terminal domain;; Glutathione S-transferase, N-terminal domain;; Glutathione S-transferase, N-terminal domain;; Salmonella type III secretion SopE effector N-terminus	Glutathione S-transferase F9 OS=Arabidopsis thaliana GN=GSTF9 PE=1 SV=1	glutathione S-transferase [Medicago truncatula]
		F01.PB11773	16.45	17.55	20.45	67.26	57.06	63.03	1.96e-09	2.23484	up	3.1	1.83	2.08	7.66	6.21	7.27	0.000524705	2.06721	up	Molecular Function: glutathione transferase activity (GO:0004364);; Molecular Function: lactoylglutathione lyase activity (GO:0004462);;	K00799|2.35162e-109|gmx:547587|glutathione S-transferase GST 19; K00799 glutathione S-transferase [EC:2.5.1.18] (A)	Glutathione S-transferase, N-terminal domain;; Glutathione S-transferase, N-terminal domain;; Glutathione S-transferase, N-terminal domain;; Glutathione S-transferase, C-terminal domain;; Glutathione S-transferase, C-terminal domain	Glutathione S-transferase U7 OS=Arabidopsis thaliana GN=GSTU7 PE=2 SV=1	glutathione S-transferase [Medicago truncatula]
		F01.PB9747	2.95	4.37	5.45	58.08	27.55	61.32	4.79e-10	3.9559	up	——	——	——	——	——	——	——	——	——	Molecular Function: glutathione transferase activity (GO:0004364);;	K00799|3.15249e-90|mtr:MTR_7g065290|hypothetical protein; K00799 glutathione S-transferase [EC:2.5.1.18] (A)	--	Probable glutathione S-transferase OS=Glycine max GN=HSP26-A PE=2 SV=1	glutathione S-transferase, amino-terminal domain protein [Medicago truncatula]
		F01.PB3748	19.49	22.88	21.45	66.2	59.16	68.27	2.09e-07	2.05004	up	2.99	3	2.69	1.76	1.93	4.78	0.650428	0.404383	normal	Molecular Function: glutathione transferase activity (GO:0004364);; Biological Process: response to stress (GO:0006950);;	K00799|9.21992e-126|cam:101489588|probable glutathione S-transferase-like; K00799 glutathione S-transferase [EC:2.5.1.18] (A)	Glutathione S-transferase, N-terminal domain;; Glutathione S-transferase, N-terminal domain;; Glutathione S-transferase, N-terminal domain;; Glutathione S-transferase, C-terminal domain	Probable glutathione S-transferase OS=Glycine max GN=HSP26-A PE=2 SV=1	PREDICTED: uncharacterized protein LOC101489588 [Cicer arietinum]
		F01.PB7756	224.42	278.02	223.76	850.11	625.51	995.08	1.04e-09	2.20314	up	25.17	21.64	23.72	26.73	90.73	52.97	0.102358	1.78302	normal	Molecular Function: glutathione transferase activity (GO:0004364);;	K00799|4.36857e-106|mtr:MTR_7g065290|hypothetical protein; K00799 glutathione S-transferase [EC:2.5.1.18] (A)	Glutathione S-transferase, N-terminal domain;; Glutathione S-transferase, C-terminal domain;; Glutathione S-transferase, N-terminal domain;; Glutathione S-transferase, N-terminal domain;; Glutathione S-transferase, C-terminal domain	Probable glutathione S-transferase OS=Glycine max GN=HSP26-A PE=2 SV=1	glutathione S-transferase, amino-terminal domain protein [Medicago truncatula]
		F01.PB32508	3.84	3.33	2.68	9.77	5	15.55	0.00687191	2.04317	up	1.02	0.8	0.72	0.43	0.41	0.55	0.697668	-0.401151	normal	Molecular Function: glutathione transferase activity (GO:0004364);;	K00799|4.11953e-108|cam:101515160|probable glutathione S-transferase-like; K00799 glutathione S-transferase [EC:2.5.1.18] (A)	Glutathione S-transferase, N-terminal domain;; Glutathione S-transferase, N-terminal domain;; Glutathione S-transferase, C-terminal domain;; Glutathione S-transferase, C-terminal domain;; Glutathione S-transferase, N-terminal domain;; Glutathione S-transferase, C-terminal domain;; Proliferating cell nuclear antigen, C-terminal domain	Probable glutathione S-transferase OS=Nicotiana tabacum PE=2 SV=1	hypothetical protein TSUD_99540 [Trifolium subterraneum]
		F01.PB4270	140.67	189.7	137.76	1539.2	960.6	1579.92	3.35e-21	3.55923	up	0.22	0.07	0.4	1.9	8.47	3.05	0.0189668	4.77541	normal	Molecular Function: glutathione transferase activity (GO:0004364);; Cellular Component: cytoplasm (GO:0005737);; Biological Process: metabolic process (GO:0008152);;	K00799|1.55385e-122|mtr:MTR_1g090060|Glutathione S-transferase N-terminal domain containing protein; K00799 glutathione S-transferase [EC:2.5.1.18] (A)	Glutathione S-transferase, N-terminal domain;; Glutathione S-transferase, N-terminal domain;; Glutathione S-transferase, N-terminal domain;; Glutathione S-transferase, C-terminal domain;; Glutathione S-transferase, C-terminal domain	Probable glutathione S-transferase OS=Nicotiana tabacum PE=2 SV=1	hypothetical protein TSUD_39500 [Trifolium subterraneum]
		F01.PB4293	1.39	1.09	0.54	48.85	32.74	74.14	2.36e-19	6.19009	up	9.51	7.13	11.85	35.61	60.91	41.03	9.35e-06	2.75708	up	Molecular Function: glutathione transferase activity (GO:0004364);; Cellular Component: cytoplasm (GO:0005737);; Biological Process: metabolic process (GO:0008152);;	K00799|9.37525e-125|mtr:MTR_1g090060|Glutathione S-transferase N-terminal domain containing protein; K00799 glutathione S-transferase [EC:2.5.1.18] (A)	Glutathione S-transferase, N-terminal domain;; Glutathione S-transferase, N-terminal domain;; Glutathione S-transferase, N-terminal domain;; Glutathione S-transferase, C-terminal domain	Probable glutathione S-transferase OS=Nicotiana tabacum PE=2 SV=1	hypothetical protein TSUD_39500 [Trifolium subterraneum]
		F01.PB3932	1.25	0	0.11	25.08	13.42	25.47	1.63e-19	6.0455	up	10.16	9.61	10.76	21.23	22.83	22.32	0.000477221	1.58712	normal	Molecular Function: glutathione transferase activity (GO:0004364);; Cellular Component: cytoplasm (GO:0005737);; Biological Process: metabolic process (GO:0008152);;	K00799|1.15125e-107|mtr:MTR_1g090060|Glutathione S-transferase N-terminal domain containing protein; K00799 glutathione S-transferase [EC:2.5.1.18] (A)	Glutathione S-transferase, N-terminal domain;; Glutathione S-transferase, N-terminal domain;; Glutathione S-transferase, N-terminal domain	Probable glutathione S-transferase OS=Nicotiana tabacum PE=2 SV=1	glutathione S-transferase, amino-terminal domain protein [Medicago truncatula]
		F01.PB7715	0.99	1.61	1.09	15.74	9.46	20.36	8.6e-13	4.09491	up	——	——	——	——	——	——	——	——	——	Molecular Function: glutathione transferase activity (GO:0004364);; Cellular Component: cytoplasm (GO:0005737);; Biological Process: metabolic process (GO:0008152);;	K00799|1.0838e-94|mtr:MTR_1g090060|Glutathione S-transferase N-terminal domain containing protein; K00799 glutathione S-transferase [EC:2.5.1.18] (A)	Glutathione S-transferase, N-terminal domain;; Glutathione S-transferase, N-terminal domain;; Glutathione S-transferase, N-terminal domain	Probable glutathione S-transferase OS=Nicotiana tabacum PE=2 SV=1	hypothetical protein TSUD_39500 [Trifolium subterraneum]
		F01.PB8619	101.39	93.78	84.19	2723.84	1390.01	3291.94	7.47e-14	5.15435	up	8.21	7.67	9.27	55.47	77.1	56.06	2.16e-12	3.41705	up	Molecular Function: glutathione transferase activity (GO:0004364);;	K00799|6.52989e-113|cam:101515160|probable glutathione S-transferase-like; K00799 glutathione S-transferase [EC:2.5.1.18] (A)	Glutathione S-transferase, N-terminal domain;; Glutathione S-transferase, N-terminal domain;; Glutathione S-transferase, C-terminal domain;; Glutathione S-transferase, C-terminal domain;; Glutathione S-transferase, N-terminal domain;; Glutathione S-transferase, C-terminal domain	Probable glutathione S-transferase OS=Nicotiana tabacum PE=2 SV=1	hypothetical protein TSUD_99540 [Trifolium subterraneum]
		F01.PB8600	61.05	61.3	54.59	1120.73	474.96	1160.34	3.95e-09	4.38666	up	0.29	0.63	0.42	5.19	28.77	4.21	0.0742279	5.45431	normal	Molecular Function: glutathione transferase activity (GO:0004364);; Cellular Component: cytoplasm (GO:0005737);; Biological Process: metabolic process (GO:0008152);;	K00799|1.96739e-121|mtr:MTR_1g090060|Glutathione S-transferase N-terminal domain containing protein; K00799 glutathione S-transferase [EC:2.5.1.18] (A)	Glutathione S-transferase, N-terminal domain;; Glutathione S-transferase, N-terminal domain;; Glutathione S-transferase, N-terminal domain	Probable glutathione S-transferase OS=Nicotiana tabacum PE=2 SV=1	hypothetical protein TSUD_39500 [Trifolium subterraneum]
		F01.PB1861	0.54	3.14	1.33	97.65	31.96	83.7	2.33e-08	5.87418	up	——	——	——	——	——	——	——	——	——	Molecular Function: glutathione transferase activity (GO:0004364);; Cellular Component: cytoplasm (GO:0005737);; Biological Process: metabolic process (GO:0008152);;	K00799|2.47729e-121|mtr:MTR_1g090060|Glutathione S-transferase N-terminal domain containing protein; K00799 glutathione S-transferase [EC:2.5.1.18] (A)	Glutathione S-transferase, N-terminal domain;; Glutathione S-transferase, N-terminal domain;; Glutathione S-transferase, N-terminal domain	Probable glutathione S-transferase OS=Nicotiana tabacum PE=2 SV=1	hypothetical protein TSUD_39500 [Trifolium subterraneum]
		F01.PB6594	13.91	7.96	10.37	1332.37	388.69	1284.75	4.83e-09	6.96343	up	——	——	——	——	——	——	——	——	——	Molecular Function: glutathione transferase activity (GO:0004364);;	K00799|1.78081e-122|cam:101515160|probable glutathione S-transferase-like; K00799 glutathione S-transferase [EC:2.5.1.18] (A)	Glutathione S-transferase, N-terminal domain;; Glutathione S-transferase, N-terminal domain;; Glutathione S-transferase, C-terminal domain;; Glutathione S-transferase, C-terminal domain;; Glutathione S-transferase, N-terminal domain	Probable glutathione S-transferase OS=Nicotiana tabacum PE=2 SV=1	unknown [Medicago truncatula]
		F01.PB3890	125.73	123.48	105.23	2558.3	1825.1	2748.82	1.18e-29	4.77079	up	0.29	0.31	1.11	7.5	77.31	16.88	0.0438814	6.50388	normal	Molecular Function: glutathione transferase activity (GO:0004364);; Cellular Component: cytoplasm (GO:0005737);; Biological Process: metabolic process (GO:0008152);;	K00799|7.78549e-127|mtr:MTR_1g090060|Glutathione S-transferase N-terminal domain containing protein; K00799 glutathione S-transferase [EC:2.5.1.18] (A)	Glutathione S-transferase, N-terminal domain;; Glutathione S-transferase, N-terminal domain;; Glutathione S-transferase, N-terminal domain;; Glutathione S-transferase, C-terminal domain	Probable glutathione S-transferase OS=Nicotiana tabacum PE=2 SV=1	hypothetical protein TSUD_39500 [Trifolium subterraneum]
		F01.PB5014	0.69	0.69	0.58	12.33	21.33	13.08	2.54e-08	5.06226	up	0.07	0.32	0.37	19.35	37.64	11.43	1.71e-05	6.99951	up	Molecular Function: glutathione transferase activity (GO:0004364);;	K00799|1.35161e-137|cam:101494465|probable glutathione S-transferase-like; K00799 glutathione S-transferase [EC:2.5.1.18] (A)	Glutathione S-transferase, N-terminal domain;; Glutathione S-transferase, N-terminal domain;; Glutathione S-transferase, N-terminal domain;; Glutathione S-transferase, C-terminal domain;; Glutathione S-transferase, C-terminal domain	Probable glutathione S-transferase OS=Nicotiana tabacum PE=2 SV=1	PREDICTED: probable glutathione S-transferase [Cicer arietinum]
		F01.PB4604	4.46	4.91	6.22	29.8	80.08	56.68	0.000334797	3.89603	up	0.89	1.6	1.51	142.8	181.61	123.24	6.32e-34	7.32376	up	Molecular Function: glutathione transferase activity (GO:0004364);; Biological Process: auxin-activated signaling pathway (GO:0009734);;	K00799|1.94255e-130|cam:101507299|probable glutathione S-transferase parA-like; K00799 glutathione S-transferase [EC:2.5.1.18] (A)	Glutathione S-transferase, C-terminal domain;; Glutathione S-transferase, N-terminal domain;; Glutathione S-transferase, C-terminal domain;; Glutathione S-transferase, N-terminal domain;; Glutathione S-transferase, N-terminal domain;; Glutathione S-transferase, C-terminal domain	Probable glutathione S-transferase parA OS=Nicotiana tabacum GN=PARA PE=2 SV=1	hypothetical protein TSUD_124600 [Trifolium subterraneum]
