# Supplementary material for: Full-length transcriptional analysis reveals the complex relationship of leaves and roots in responses to cold-drought combined stress in common vetch
Source: Front Plant Sci. 2022 Sep 23;13:976094. doi: 10.3389/fpls.2022.976094 (PMC9538161; doi:10.3389/fpls.2022.976094)
Supplement: Supplementary file 11 [file Table_7.XLSX]

## Sheet: Sheet1
Table S7 DEGs involved in "Sucrose synthase/metabolic activity" and "glutamate 5-kinase activity/Glutamate-5-semialdehyde dehydrogenase activity"terms under drought-cold stress in both tissues.
Go terms	Swissprot annotation	Gene id	CKL1	CKL2	CKL3	CDL1	CDL2	CDL3	FDR	log2FC	regulated	CKR1	CKR2	CKR3	CDR1	CDR2	CDR3	FDR	Log2FC	regulated	GO_annotation	KEGG_pathway	Pfam_annotation	Swissprot_annotation	nr_annotation
Sucrose synthase/metabolic activity	Gamma aminobutyrate transaminase 1	F01.PB37630	0.5	0.45	0.32	5.54	4.2	3.87	1.39e-18	3.96552	up	0.49	0.45	0.22	3.33	3.06	3.9	4.28e-11	3.62211	up	Molecular Function: N2-acetyl-L-ornithine:2-oxoglutarate 5-aminotransferase activity (GO:0003992);; Cellular Component: mitochondrion (GO:0005739);; Cellular Component: vacuolar membrane (GO:0005774);; Cellular Component: Golgi apparatus (GO:0005794);; Biological Process: sucrose metabolic process (GO:0005985);; Biological Process: inositol metabolic process (GO:0006020);; Biological Process: glu…	ko00250:Alanine, aspartate and glutamate metabolism;ko00650:Butanoate metabolism	Aminotransferase class-III;; Aminotransferase class-III;; Aminotransferase class-III	Gamma aminobutyrate transaminase 1, mitochondrial OS=Solanum lycopersicum GN=GABA-TP1 PE=1 SV=1	gamma-aminobutyrate transaminase [Medicago truncatula]
		F01.PB38302	0.69	0.3	0.69	6.32	2.54	6.63	1.38e-06	3.71473	up	0.95	0.87	0.42	3.24	1.3	3.88	0.00169744	2.34832	up	Cellular Component: mitochondrion (GO:0005739);; Cellular Component: vacuolar membrane (GO:0005774);; Cellular Component: Golgi apparatus (GO:0005794);; Biological Process: sucrose metabolic process (GO:0005985);; Biological Process: inositol metabolic process (GO:0006020);; Biological Process: glutamate decarboxylation to succinate (GO:0006540);; Biological Process: glutamine metabolic process (…	ko00250:Alanine, aspartate and glutamate metabolism;ko00650:Butanoate metabolism	Aminotransferase class-III;; Aminotransferase class-III;; Aminotransferase class-III	Gamma aminobutyrate transaminase 1, mitochondrial OS=Solanum lycopersicum GN=GABA-TP1 PE=1 SV=1	PREDICTED: gamma aminobutyrate transaminase 1, mitochondrial [Cicer arietinum]
	Sucrose synthase 2	F01.PB16044	27.28	33.8	27.48	175.09	179.1	255.31	7.03e-25	3.28837	up	43.38	40.15	38.24	103.16	98.15	197.15	0.000100501	2.13857	up	Biological Process: sucrose metabolic process (GO:0005985);; Biological Process: biosynthetic process (GO:0009058);; Molecular Function: sucrose synthase activity (GO:0016157);;	ko00500:Starch and sucrose metabolism	Sucrose synthase;; Glycosyl transferases group 1	Sucrose synthase 2 OS=Pisum sativum GN=SUS2 PE=2 SV=1	RecName: Full=Sucrose synthase 2; AltName: Full=Sucrose-UDP glucosyltransferase 2
		F01.PB16128	10.51	9.51	12.54	87.64	86.71	71.95	4.59e-31	3.43112	up	26.55	10.34	18.37	123.47	48.43	66.91	0.00477827	2.56534	up	Biological Process: sucrose metabolic process (GO:0005985);; Biological Process: biosynthetic process (GO:0009058);; Molecular Function: sucrose synthase activity (GO:0016157);;	ko00500:Starch and sucrose metabolism	Sucrose synthase;; Glycosyl transferases group 1	Sucrose synthase 2 OS=Pisum sativum GN=SUS2 PE=2 SV=1	RecName: Full=Sucrose synthase 2; AltName: Full=Sucrose-UDP glucosyltransferase 2
		F01.PB21534	0.001	0.001	0.001	4.73	1.56	5.38	5.49e-12	11.9256	up	0.15	0	0	4.03	0.5	7.27	0.00201353	6.73453	up	Biological Process: sucrose metabolic process (GO:0005985);; Biological Process: biosynthetic process (GO:0009058);; Molecular Function: sucrose synthase activity (GO:0016157);;	ko00500:Starch and sucrose metabolism	Sucrose synthase;; Glycosyl transferases group 1	Sucrose synthase 2 OS=Pisum sativum GN=SUS2 PE=2 SV=1	RecName: Full=Sucrose synthase 2; AltName: Full=Sucrose-UDP glucosyltransferase 2
		F01.PB22947	3.86	3.42	3.02	43.08	35.69	43.79	1.5e-41	4.0843	up	10.1	6.25	6.82	49.79	32.25	66.16	1.12e-10	3.11323	up	Biological Process: sucrose metabolic process (GO:0005985);; Biological Process: biosynthetic process (GO:0009058);; Molecular Function: sucrose synthase activity (GO:0016157);;	ko00500:Starch and sucrose metabolism	Sucrose synthase;; Glycosyl transferases group 1;; Glycosyl transferases group 1;; Sucrose synthase	Sucrose synthase 2 OS=Pisum sativum GN=SUS2 PE=2 SV=1	RecName: Full=Sucrose synthase 2; AltName: Full=Sucrose-UDP glucosyltransferase 2
		F01.PB25450	0.12	0.18	0.51	15.96	10.14	11.35	2.71e-35	6.0649	up	0.43	0.17	0.28	26.94	13.37	26.62	7.85e-22	6.72117	up	Biological Process: sucrose metabolic process (GO:0005985);; Biological Process: biosynthetic process (GO:0009058);; Molecular Function: sucrose synthase activity (GO:0016157);;	ko00500:Starch and sucrose metabolism	Sucrose synthase;; Glycosyl transferases group 1;; Sucrose synthase;; Sucrose synthase	Sucrose synthase 2 OS=Pisum sativum GN=SUS2 PE=2 SV=1	RecName: Full=Sucrose synthase 2; AltName: Full=Sucrose-UDP glucosyltransferase 2
		F01.PB26611	0.14	0.34	0.59	12	9.28	12.03	3.03e-47	5.46213	up	0.51	0.33	0.27	15.04	4.45	15.11	1.54e-06	5.41028	up	Biological Process: sucrose metabolic process (GO:0005985);; Biological Process: biosynthetic process (GO:0009058);; Molecular Function: sucrose synthase activity (GO:0016157);;	ko00500:Starch and sucrose metabolism	Sucrose synthase;; Glycosyl transferases group 1;; Sucrose synthase;; Sucrose synthase	Sucrose synthase 2 OS=Pisum sativum GN=SUS2 PE=2 SV=1	RecName: Full=Sucrose synthase 2; AltName: Full=Sucrose-UDP glucosyltransferase 2
		F01.PB34879	0.001	0.001	0.001	11.28	10.55	8.1	1.34e-60	13.2843	up	0.001	0.001	0.001	16.49	6.77	14.72	1.05e-22	13.628	up	Biological Process: sucrose metabolic process (GO:0005985);; Biological Process: biosynthetic process (GO:0009058);; Molecular Function: sucrose synthase activity (GO:0016157);;	ko00500:Starch and sucrose metabolism	Sucrose synthase;; Glycosyl transferases group 1;; Glycosyl transferases group 1;; Sucrose synthase;; Sucrose synthase	Sucrose synthase 2 OS=Pisum sativum GN=SUS2 PE=2 SV=1	RecName: Full=Sucrose synthase 2; AltName: Full=Sucrose-UDP glucosyltransferase 2
		F01.PB35190	0.3	0	0	9.01	15	7.26	1.13e-10	7.3363	up	0	0	0.62	15.79	20.32	22.96	5.1e-54	7.06851	up	Biological Process: sucrose metabolic process (GO:0005985);; Biological Process: biosynthetic process (GO:0009058);; Molecular Function: sucrose synthase activity (GO:0016157);;	ko00500:Starch and sucrose metabolism	Sucrose synthase;; Glycosyl transferases group 1;; Glycosyl transferases group 1	Sucrose synthase 2 OS=Pisum sativum GN=SUS2 PE=2 SV=1	RecName: Full=Sucrose synthase 2; AltName: Full=Sucrose-UDP glucosyltransferase 2
		F01.PB35702	0.26	0.81	1.76	28.46	26.27	26.46	3.05e-58	5.35525	up	2.74	1.77	1.04	31.97	18.32	35.98	3.65e-17	4.4038	up	Biological Process: sucrose metabolic process (GO:0005985);; Biological Process: biosynthetic process (GO:0009058);; Molecular Function: sucrose synthase activity (GO:0016157);;	ko00500:Starch and sucrose metabolism	Sucrose synthase;; Glycosyl transferases group 1;; Glycosyl transferases group 1	Sucrose synthase 2 OS=Pisum sativum GN=SUS2 PE=2 SV=1	RecName: Full=Sucrose synthase 2; AltName: Full=Sucrose-UDP glucosyltransferase 2
		F01.PB37818	0.001	0.001	0.001	9.48	3.94	7.22	3.78e-22	12.7482	up	0.001	0.001	0.001	1.71	3.51	3.7	2.88e-17	11.5379	up	Biological Process: sucrose metabolic process (GO:0005985);; Biological Process: biosynthetic process (GO:0009058);; Molecular Function: sucrose synthase activity (GO:0016157);;	ko00500:Starch and sucrose metabolism	Sucrose synthase;; Glycosyl transferases group 1;; Glycosyl transferases group 1;; Sucrose synthase;; Sucrose synthase	Sucrose synthase 2 OS=Pisum sativum GN=SUS2 PE=2 SV=1	RecName: Full=Sucrose synthase 2; AltName: Full=Sucrose-UDP glucosyltransferase 2
		F01.PB37852	0.58	0.53	0.19	12.23	13.61	2.91	0.000503376	5.03922	up	0.37	0.71	0.52	13.79	3.52	14.12	7.24e-05	4.7289	up	Biological Process: sucrose metabolic process (GO:0005985);; Biological Process: biosynthetic process (GO:0009058);; Molecular Function: sucrose synthase activity (GO:0016157);;	ko00500:Starch and sucrose metabolism	Glycosyl transferases group 1;; Glycosyl transferases group 1;; Sucrose synthase;; Sucrose synthase;; Sucrose synthase	Sucrose synthase 2 OS=Pisum sativum GN=SUS2 PE=2 SV=1	RecName: Full=Sucrose synthase 2; AltName: Full=Sucrose-UDP glucosyltransferase 2
	Sucrose synthase isoform 3	F01.PB18672	7.82	11.29	9.5	399.55	505.44	412.15	1.05e-43	6.04407	up	21.62	36.85	31.14	103.68	163.71	91.33	0.000594525	2.48074	up	Biological Process: sucrose metabolic process (GO:0005985);; Biological Process: biosynthetic process (GO:0009058);; Molecular Function: sucrose synthase activity (GO:0016157);;	ko00500:Starch and sucrose metabolism	Sucrose synthase;; Glycosyl transferases group 1;; Glycosyl transferases group 1;; Sucrose synthase	Sucrose synthase OS=Glycine max GN=SS PE=1 SV=2	sucrose synthase isoform 3 [Pisum sativum]
		F01.PB26844	15.45	17.36	15.47	557.76	834.8	667.03	5.06e-24	5.94539	up	35.84	55.96	45.01	139.13	182.37	154.35	5.52e-10	2.26097	up	Biological Process: sucrose metabolic process (GO:0005985);; Biological Process: biosynthetic process (GO:0009058);; Molecular Function: sucrose synthase activity (GO:0016157);;	ko00500:Starch and sucrose metabolism	Sucrose synthase;; Glycosyl transferases group 1	Sucrose synthase OS=Glycine max GN=SS PE=1 SV=2	sucrose synthase isoform 3 [Pisum sativum]
glutamate 5-kinase activity/Glutamate-5-semialdehyde dehydrogenase activity	Delta-1-pyrroline-5-carboxylate synthase	F01.PB15437	0.11	0.5	0.64	98.27	74.15	79.08	6.95e-108	8.17763	up	0.3	0.46	0.26	25.46	21.56	33.75	1.39e-52	6.78585	up	Molecular Function: glutamate 5-kinase activity (GO:0004349);; Molecular Function: glutamate-5-semialdehyde dehydrogenase activity (GO:0004350);; Cellular Component: cytoplasm (GO:0005737);; Biological Process: proline biosynthetic process (GO:0006561);; Biological Process: oxidation-reduction process (GO:0055114);;	ko00330:Arginine and proline metabolism;ko01230:Biosynthesis of amino acids	Amino acid kinase family;; Aldehyde dehydrogenase family	Delta-1-pyrroline-5-carboxylate synthase OS=Actinidia deliciosa PE=2 SV=1	delta-1-pyrroline-5-carboxylate synthetase [Medicago truncatula]
		F01.PB25217	0.001	0.001	0.001	5.91	1.8	2.04	1.04e-06	11.6662	up	0.001	0.001	0.001	3.52	2.28	2.24	1.39e-20	11.388	up	Molecular Function: glutamate 5-kinase activity (GO:0004349);; Molecular Function: glutamate-5-semialdehyde dehydrogenase activity (GO:0004350);; Cellular Component: cytoplasm (GO:0005737);; Biological Process: proline biosynthetic process (GO:0006561);; Biological Process: oxidation-reduction process (GO:0055114);;	ko00330:Arginine and proline metabolism;ko01230:Biosynthesis of amino acids	Amino acid kinase family;; Aldehyde dehydrogenase family	Delta-1-pyrroline-5-carboxylate synthase B OS=Arabidopsis thaliana GN=P5CSB PE=2 SV=1	PREDICTED: delta-1-pyrroline-5-carboxylate synthase-like isoform X1 [Cicer arietinum]
		F01.PB22519	0.35	0.25	0.25	63.53	32.21	40.99	5.02e-24	7.84874	up	0.001	0.001	0.001	34.17	13.14	35.95	8.19e-22	14.7604	up	Molecular Function: glutamate 5-kinase activity (GO:0004349);; Molecular Function: glutamate-5-semialdehyde dehydrogenase activity (GO:0004350);; Cellular Component: cytoplasm (GO:0005737);; Biological Process: proline biosynthetic process (GO:0006561);; Biological Process: oxidation-reduction process (GO:0055114);;	ko00330:Arginine and proline metabolism;ko01230:Biosynthesis of amino acids	Amino acid kinase family	Delta-1-pyrroline-5-carboxylate synthase B OS=Arabidopsis thaliana GN=P5CSB PE=2 SV=1	PREDICTED: delta-1-pyrroline-5-carboxylate synthase-like isoform X1 [Cicer arietinum]
		F01.PB23304	0	0	0.03	13.36	9.95	8.96	4.6e-55	10.5698	up	0	0	0.09	15.43	2.68	14.79	3.22e-07	8.99947	up	Molecular Function: glutamate 5-kinase activity (GO:0004349);; Molecular Function: glutamate-5-semialdehyde dehydrogenase activity (GO:0004350);; Cellular Component: cytoplasm (GO:0005737);; Biological Process: proline biosynthetic process (GO:0006561);; Biological Process: oxidation-reduction process (GO:0055114);;	ko00330:Arginine and proline metabolism;ko01230:Biosynthesis of amino acids	Amino acid kinase family	Delta-1-pyrroline-5-carboxylate synthase OS=Mesembryanthemum crystallinum GN=P5CS PE=2 SV=1	PREDICTED: delta-1-pyrroline-5-carboxylate synthase-like isoform X1 [Cicer arietinum]
		F01.PB22035	2.27	6.65	4.76	628.25	583.16	648.21	2.3e-87	7.60018	up	3.91	6.57	4.49	351.04	223.29	477.72	1.79e-24	6.56768	up	Molecular Function: glutamate 5-kinase activity (GO:0004349);; Molecular Function: glutamate-5-semialdehyde dehydrogenase activity (GO:0004350);; Cellular Component: cytoplasm (GO:0005737);; Biological Process: proline biosynthetic process (GO:0006561);; Biological Process: oxidation-reduction process (GO:0055114);;	ko00330:Arginine and proline metabolism;ko01230:Biosynthesis of amino acids	Amino acid kinase family;; Aldehyde dehydrogenase family	Delta-1-pyrroline-5-carboxylate synthase OS=Actinidia deliciosa PE=2 SV=1	PREDICTED: delta-1-pyrroline-5-carboxylate synthase-like isoform X1 [Cicer arietinum]
		F01.PB17947	0	0.13	0	10.07	5.25	12.01	9.3e-22	8.37436	up	0.001	0.001	0.001	2.94	1.23	2.28	5.73e-14	11.0701	up	Molecular Function: glutamate 5-kinase activity (GO:0004349);; Molecular Function: glutamate-5-semialdehyde dehydrogenase activity (GO:0004350);; Cellular Component: cytoplasm (GO:0005737);; Biological Process: proline biosynthetic process (GO:0006561);; Biological Process: oxidation-reduction process (GO:0055114);;	ko00330:Arginine and proline metabolism;ko01230:Biosynthesis of amino acids	Amino acid kinase family	Delta-1-pyrroline-5-carboxylate synthase OS=Mesembryanthemum crystallinum GN=P5CS PE=2 SV=1	delta-1-pyrroline-5-carboxylate synthetase [Medicago truncatula]
		F01.PB22755	0	0	0.09	3.02	1.17	1.92	2.55e-10	6.57765	up	0.001	0.001	0.001	0.74	0.63	1.06	2.05e-12	9.66178	up	Molecular Function: glutamate 5-kinase activity (GO:0004349);; Molecular Function: glutamate-5-semialdehyde dehydrogenase activity (GO:0004350);; Cellular Component: cytoplasm (GO:0005737);; Biological Process: proline biosynthetic process (GO:0006561);; Biological Process: oxidation-reduction process (GO:0055114);;	ko00330:Arginine and proline metabolism;ko01230:Biosynthesis of amino acids	Amino acid kinase family;; Aldehyde dehydrogenase family	Delta-1-pyrroline-5-carboxylate synthase OS=Mesembryanthemum crystallinum GN=P5CS PE=2 SV=1	PREDICTED: delta-1-pyrroline-5-carboxylate synthase-like isoform X1 [Cicer arietinum]
		F01.PB38467	0.001	0.001	0.001	19.9	12.97	10.94	7.92e-33	13.834	up	0.17	0	0.04	11.05	2.92	11.34	5.34e-08	7.41317	up	Molecular Function: glutamate 5-kinase activity (GO:0004349);; Molecular Function: glutamate-5-semialdehyde dehydrogenase activity (GO:0004350);; Cellular Component: cytoplasm (GO:0005737);; Biological Process: proline biosynthetic process (GO:0006561);; Biological Process: oxidation-reduction process (GO:0055114);;	ko00330:Arginine and proline metabolism;ko01230:Biosynthesis of amino acids	Amino acid kinase family	Delta-1-pyrroline-5-carboxylate synthase OS=Mesembryanthemum crystallinum GN=P5CS PE=2 SV=1	PREDICTED: delta-1-pyrroline-5-carboxylate synthase-like isoform X1 [Cicer arietinum]
		F01.PB13370	2.45	2.56	3.56	391.85	259.5	285.54	1.38e-57	7.27877	up	3.5	0.19	1.59	291.04	95.36	200.86	1.22e-09	7.26156	up	Molecular Function: glutamate 5-kinase activity (GO:0004349);; Molecular Function: glutamate-5-semialdehyde dehydrogenase activity (GO:0004350);; Cellular Component: cytoplasm (GO:0005737);; Biological Process: proline biosynthetic process (GO:0006561);; Biological Process: oxidation-reduction process (GO:0055114);;	ko00330:Arginine and proline metabolism;ko01230:Biosynthesis of amino acids	Aldehyde dehydrogenase family;; Amino acid kinase family	Delta-1-pyrroline-5-carboxylate synthase OS=Mesembryanthemum crystallinum GN=P5CS PE=2 SV=1	PREDICTED: delta-1-pyrroline-5-carboxylate synthase-like isoform X1 [Cicer arietinum]
