# Supplementary material for: Full-length transcriptional analysis reveals the complex relationship of leaves and roots in responses to cold-drought combined stress in common vetch
Source: Front Plant Sci. 2022 Sep 23;13:976094. doi: 10.3389/fpls.2022.976094 (PMC9538161; doi:10.3389/fpls.2022.976094)
Supplement: Supplementary file 12 [file Table_8.XLSX]

## Sheet: Sheet1
Table S8 DEGs enriched in "ATP-Binding Cassette (ABC) Transporters" and “Cutin, suberine and wax biosynthesis” pathway under drought-cold stress in shoots, roots and both tissues.
KEGG pathway	Tissues	Gene id	CKL1	CKL2	CKL3	CDL1	CDL2	CDL3	FDR	log2FC	regulated	CKR1	CKR2	CKR3	CDR1	CDR2	CDR3	FDR	Log2FC	regulated	GO_annotation	KEGG_pathway	Pfam_annotation	Swissprot_annotation	nr_annotation	Pfam_annotation	Swissprot_annotation	eggNOG_class_annotation	nr_annotation
ATP-Binding Cassette (ABC) Transporters	Shoots	F01.PB17075	5.55	4.1	11.03	0.36	0.41	0.75	0.00226724	-3.3555	down	6.1	6.84	5.4	5.16	3.88	4.05	0.973553	-0.0308872	normal	ABC transporter B family member 19 OS=Arabidopsis thaliana GN=ABCB19 PE=1 SV=1	Defense mechanisms	Biological Process: polysaccharide biosynthetic process (GO:0000271);; Molecular Function: ATP binding (GO:0005524);; Biological Process: ATP catabolic process (GO:0006200);; Biological Process: pattern specification process (GO:0007389);; Biological Process: regulation of cell size (GO:0008361);; Molecular Function: xenobiotic-transporting ATPase activity (GO:0008559);; Biological Process: respo…	K05658|0|cam:101512893|ABC transporter B family member 19-like; K05658 ATP-binding cassette, subfamily B (MDR/TAP), member 1 [EC:3.6.3.44] (A)	Secondary metabolites biosynthesis, transport and catabolism	ABC transporter transmembrane region;; ABC transporter	ABC transporter B family member 19 OS=Arabidopsis thaliana GN=ABCB19 PE=1 SV=1	Defense mechanisms	ABC transporter B family protein [Medicago truncatula]
		F01.PB22352	31.42	46.82	38.71	1.44	0.99	2.89	3.6e-27	-3.97615	down	20.18	23.12	25.02	55.52	37.17	57.04	3.68e-06	1.57496	normal	ABC transporter B family member 15 OS=Arabidopsis thaliana GN=ABCB15 PE=3 SV=1	Defense mechanisms	Molecular Function: ATP binding (GO:0005524);; Biological Process: ATP catabolic process (GO:0006200);; Cellular Component: integral component of membrane (GO:0016021);; Molecular Function: ATPase activity, coupled to transmembrane movement of substances (GO:0042626);; Biological Process: transmembrane transport (GO:0055085);;	K05658|0|mtr:MTR_6g009200|ABC transporter B family member; K05658 ATP-binding cassette, subfamily B (MDR/TAP), member 1 [EC:3.6.3.44] (A)	Secondary metabolites biosynthesis, transport and catabolism	ABC transporter transmembrane region;; ABC transporter;; RecF/RecN/SMC N terminal domain;; AAA domain;; P-loop containing region of AAA domain;; AAA ATPase domain;; AAA domain;; Predicted ATPase of the ABC class;; Protein of unknown function, DUF258	ABC transporter B family member 15 OS=Arabidopsis thaliana GN=ABCB15 PE=3 SV=1	Defense mechanisms	ABC transporter B family protein [Medicago truncatula]
		F01.PB22461	6.39	5	3.59	0.43	0.28	0.27	2.68e-11	-3.45574	down	10.58	12.18	9.47	10.34	5.94	7.32	0.987601	0.00245359	normal	ABC transporter B family member 19 OS=Arabidopsis thaliana GN=ABCB19 PE=1 SV=1	Defense mechanisms	Biological Process: polysaccharide biosynthetic process (GO:0000271);; Molecular Function: ATP binding (GO:0005524);; Cellular Component: plasma membrane (GO:0005886);; Biological Process: ATP catabolic process (GO:0006200);; Biological Process: pattern specification process (GO:0007389);; Biological Process: regulation of cell size (GO:0008361);; Molecular Function: xenobiotic-transporting ATPas…	K05658|0|cam:101512893|ABC transporter B family member 19-like; K05658 ATP-binding cassette, subfamily B (MDR/TAP), member 1 [EC:3.6.3.44] (A)	Secondary metabolites biosynthesis, transport and catabolism	ABC transporter;; ABC transporter transmembrane region;; RecF/RecN/SMC N terminal domain;; AAA domain;; P-loop containing region of AAA domain;; Predicted ATPase of the ABC class;; AAA ATPase domain;; AAA domain;; Protein of unknown function, DUF258	ABC transporter B family member 19 OS=Arabidopsis thaliana GN=ABCB19 PE=1 SV=1	Defense mechanisms	ABC transporter B family protein [Medicago truncatula]
		F01.PB27519	2.84	5.9	4.21	0.33	0.41	0.45	2.96e-06	-2.93362	down	13.09	13.74	12.86	6.81	6.26	12.19	0.704371	-0.22231	normal	ABC transporter B family member 19 OS=Arabidopsis thaliana GN=ABCB19 PE=1 SV=1	Defense mechanisms	Biological Process: polysaccharide biosynthetic process (GO:0000271);; Molecular Function: ATP binding (GO:0005524);; Cellular Component: plasma membrane (GO:0005886);; Biological Process: ATP catabolic process (GO:0006200);; Biological Process: pattern specification process (GO:0007389);; Biological Process: regulation of cell size (GO:0008361);; Molecular Function: xenobiotic-transporting ATPas…	K05658|0|cam:101512893|ABC transporter B family member 19-like; K05658 ATP-binding cassette, subfamily B (MDR/TAP), member 1 [EC:3.6.3.44] (A)	Secondary metabolites biosynthesis, transport and catabolism	ABC transporter transmembrane region;; ABC transporter;; RecF/RecN/SMC N terminal domain;; AAA domain;; P-loop containing region of AAA domain;; Predicted ATPase of the ABC class;; AAA ATPase domain;; AAA domain;; Protein of unknown function, DUF258	ABC transporter B family member 19 OS=Arabidopsis thaliana GN=ABCB19 PE=1 SV=1	Defense mechanisms	ABC transporter B family protein [Medicago truncatula]
		F01.PB28380	1.28	1.54	1.53	0.3	0.07	0.38	0.00178808	-2.06457	down	2.69	4.09	2.87	2.06	1.33	1.79	0.489562	-0.446795	normal	ABC transporter B family member 1 OS=Arabidopsis thaliana GN=ABCB1 PE=1 SV=1	Defense mechanisms	Molecular Function: calmodulin binding (GO:0005516);; Molecular Function: ATP binding (GO:0005524);; Biological Process: ATP catabolic process (GO:0006200);; Biological Process: cell adhesion (GO:0007155);; Biological Process: regulation of cell size (GO:0008361);; Cellular Component: plasmodesma (GO:0009506);; Biological Process: response to blue light (GO:0009637);; Biological Process: photomor…	K05658|0|cam:101514025|ABC transporter B family member 1-like; K05658 ATP-binding cassette, subfamily B (MDR/TAP), member 1 [EC:3.6.3.44] (A)	Secondary metabolites biosynthesis, transport and catabolism	ABC transporter transmembrane region;; ABC transporter;; RecF/RecN/SMC N terminal domain;; AAA domain;; Predicted ATPase of the ABC class;; AAA ATPase domain;; P-loop containing region of AAA domain;; AAA domain;; Protein of unknown function, DUF258;; Zeta toxin;; AAA domain (dynein-related subfamily);; ATPase family associated with various cellular activities (AAA)	ABC transporter B family member 1 OS=Arabidopsis thaliana GN=ABCB1 PE=1 SV=1	Defense mechanisms	PREDICTED: ABC transporter B family member 1 [Cicer arietinum]
		F01.PB29881	1.98	2.29	2.74	10.44	10.46	16	2.72e-15	2.90335	up	——	——	——	——	——	——	——	——	——	ABC transporter B family member 2 OS=Arabidopsis thaliana GN=ABCB2 PE=1 SV=3	Defense mechanisms	Molecular Function: ATP binding (GO:0005524);; Biological Process: ATP catabolic process (GO:0006200);; Cellular Component: integral component of membrane (GO:0016021);; Molecular Function: ATPase activity, coupled to transmembrane movement of substances (GO:0042626);; Biological Process: transmembrane transport (GO:0055085);;	K05658|0|mtr:MTR_5g029750|ABC transporter B family member; K05658 ATP-binding cassette, subfamily B (MDR/TAP), member 1 [EC:3.6.3.44] (A)	Secondary metabolites biosynthesis, transport and catabolism	ABC transporter transmembrane region;; ABC transporter;; RecF/RecN/SMC N terminal domain;; Predicted ATPase of the ABC class;; AAA domain;; P-loop containing region of AAA domain;; AAA ATPase domain;; AAA domain;; Zeta toxin;; Protein of unknown function, DUF258;; ATPase family associated with various cellular activities (AAA)	ABC transporter B family member 2 OS=Arabidopsis thaliana GN=ABCB2 PE=1 SV=3	Defense mechanisms	ABC transporter B family-like protein [Medicago truncatula]
		F01.PB24143	1.19	1.44	0.97	8.46	10.45	9.54	7.56e-24	3.51333	up	29.86	51.88	35.03	69.9	80.89	95.34	1.56e-05	1.52518	normal	ABC transporter B family member 21 OS=Arabidopsis thaliana GN=ABCB21 PE=1 SV=2	Defense mechanisms	Molecular Function: ATP binding (GO:0005524);; Biological Process: ATP catabolic process (GO:0006200);; Cellular Component: integral component of membrane (GO:0016021);; Molecular Function: ATPase activity, coupled to transmembrane movement of substances (GO:0042626);; Biological Process: transmembrane transport (GO:0055085);;	K05658|0|mtr:MTR_1g086080|ABC transporter B family member; K05658 ATP-binding cassette, subfamily B (MDR/TAP), member 1 [EC:3.6.3.44] (A)	Secondary metabolites biosynthesis, transport and catabolism	ABC transporter transmembrane region;; ABC transporter;; RecF/RecN/SMC N terminal domain;; AAA domain;; P-loop containing region of AAA domain;; AAA ATPase domain;; Protein of unknown function, DUF258;; AAA domain;; AAA domain;; Predicted ATPase of the ABC class;; Zeta toxin;; Adenylylsulphate kinase	ABC transporter B family member 21 OS=Arabidopsis thaliana GN=ABCB21 PE=1 SV=2	Defense mechanisms	ABC transporter B family protein [Medicago truncatula]
		F01.PB27234	0.08	0.23	0.11	0.72	0.66	1.14	4.89e-05	3.09803	up	0.78	0.58	0.82	0.81	1.51	1.34	0.134191	1.20571	normal	ABC transporter B family member 2 OS=Arabidopsis thaliana GN=ABCB2 PE=1 SV=3	Defense mechanisms	Molecular Function: ATP binding (GO:0005524);; Biological Process: ATP catabolic process (GO:0006200);; Cellular Component: integral component of membrane (GO:0016021);; Molecular Function: ATPase activity, coupled to transmembrane movement of substances (GO:0042626);; Biological Process: transmembrane transport (GO:0055085);;	K05658|0|mtr:MTR_3g093430|ABC transporter ATP-binding protein/permease; K05658 ATP-binding cassette, subfamily B (MDR/TAP), member 1 [EC:3.6.3.44] (A)	Secondary metabolites biosynthesis, transport and catabolism	--	ABC transporter B family member 2 OS=Arabidopsis thaliana GN=ABCB2 PE=1 SV=3	Defense mechanisms	ABC transporter B family protein [Medicago truncatula]
	Roots	F01.PB15396	1.52	1.7	1.28	1.41	1.86	0.68	0.723148	0.34897	normal	2.59	2.75	2.08	0.46	0.26	0.44	0.0054665	-2.23841	down	ABC transporter B family member 21 OS=Arabidopsis thaliana GN=ABCB21 PE=1 SV=2	Defense mechanisms	--	K05658|1.80827e-20|pmum:103323318|ABC transporter B family member 4-like; K05658 ATP-binding cassette, subfamily B (MDR/TAP), member 1 [EC:3.6.3.44] (A)	Secondary metabolites biosynthesis, transport and catabolism	ABC transporter;; Replication factor A protein 3	ABC transporter B family member 21 OS=Arabidopsis thaliana GN=ABCB21 PE=1 SV=2	Defense mechanisms	nucleic acid-binding, OB-fold-like protein [Medicago truncatula]
		F01.PB26315	4.2	5.31	4.93	2.39	2.1	2.29	0.225356	-0.580499	normal	11.37	10.17	7.96	1.3	0.51	1.41	8.36e-10	-2.77294	down	ABC transporter B family member 2 OS=Arabidopsis thaliana GN=ABCB2 PE=1 SV=3	--	--	K05658|4.34022e-06|cam:101494238|ABC transporter B family member 2-like; K05658 ATP-binding cassette, subfamily B (MDR/TAP), member 1 [EC:3.6.3.44] (A)	--	--	ABC transporter B family member 2 OS=Arabidopsis thaliana GN=ABCB2 PE=1 SV=3	--	--
		F01.PB28808	——	——	——	——	——	——	——	——	——	6.4	5.02	7.41	0.54	1.23	0.95	1.19e-06	-2.31944	down	Putative ABC transporter B family member 8 OS=Arabidopsis thaliana GN=ABCB8 PE=5 SV=1	Defense mechanisms	--	K05658|0|cam:101513128|putative ABC transporter B family member 8-like; K05658 ATP-binding cassette, subfamily B (MDR/TAP), member 1 [EC:3.6.3.44] (A)	Secondary metabolites biosynthesis, transport and catabolism	ABC transporter transmembrane region;; ABC transporter;; AAA ATPase domain	Putative ABC transporter B family member 8 OS=Arabidopsis thaliana GN=ABCB8 PE=5 SV=1	Defense mechanisms	ABC transporter B family protein [Medicago truncatula]
		F01.PB18212	——	——	——	——	——	——	——	——	——	0.08	0.31	0	2.63	1.1	2.58	8.38e-08	4.48058	up	ABC transporter B family member 15 OS=Arabidopsis thaliana GN=ABCB15 PE=3 SV=1	Defense mechanisms	Molecular Function: ATP binding (GO:0005524);; Biological Process: ATP catabolic process (GO:0006200);; Cellular Component: integral component of membrane (GO:0016021);; Molecular Function: ATPase activity, coupled to transmembrane movement of substances (GO:0042626);; Biological Process: transmembrane transport (GO:0055085);;	K05658|0|mtr:MTR_6g009090|ABC transporter B family member; K05658 ATP-binding cassette, subfamily B (MDR/TAP), member 1 [EC:3.6.3.44] (A)	Secondary metabolites biosynthesis, transport and catabolism	ABC transporter transmembrane region;; ABC transporter	ABC transporter B family member 15 OS=Arabidopsis thaliana GN=ABCB15 PE=3 SV=1	Defense mechanisms	ABC transporter transmembrane region protein [Medicago truncatula]
		F01.PB25084	——	——	——	——	——	——	——	——	——	0.03	0.08	0.31	0.69	0.71	0.38	0.00186104	2.63755	up	ABC transporter B family member 4 OS=Arabidopsis thaliana GN=ABCB4 PE=1 SV=1	Defense mechanisms	Molecular Function: ATP binding (GO:0005524);; Biological Process: ATP catabolic process (GO:0006200);; Cellular Component: integral component of membrane (GO:0016021);; Molecular Function: ATPase activity, coupled to transmembrane movement of substances (GO:0042626);; Biological Process: transmembrane transport (GO:0055085);;	K05658|0|mtr:MTR_4g124040|ABC transporter B family member; K05658 ATP-binding cassette, subfamily B (MDR/TAP), member 1 [EC:3.6.3.44] (A)	Secondary metabolites biosynthesis, transport and catabolism	ABC transporter transmembrane region;; ABC transporter;; ABC transporter transmembrane region;; ABC transporter transmembrane region;; ABC transporter transmembrane region;; ABC transporter;; ABC transporter	ABC transporter B family member 4 OS=Arabidopsis thaliana GN=ABCB4 PE=1 SV=1	Defense mechanisms	ABC transporter B family protein [Medicago truncatula]
		F01.PB25625	——	——	——	——	——	——	——	——	——	0.001	0.001	0.001	0.31	0.58	0.28	1.25e-06	8.60733	up	ABC transporter B family member 21 OS=Arabidopsis thaliana GN=ABCB21 PE=1 SV=2	Defense mechanisms	Molecular Function: ATP binding (GO:0005524);; Biological Process: ATP catabolic process (GO:0006200);; Cellular Component: integral component of membrane (GO:0016021);; Molecular Function: ATPase activity, coupled to transmembrane movement of substances (GO:0042626);; Biological Process: transmembrane transport (GO:0055085);;	K05658|0|mtr:MTR_4g124040|ABC transporter B family member; K05658 ATP-binding cassette, subfamily B (MDR/TAP), member 1 [EC:3.6.3.44] (A)	Secondary metabolites biosynthesis, transport and catabolism	ABC transporter transmembrane region;; ABC transporter;; Predicted ATPase of the ABC class;; ABC transporter;; AAA domain;; DEAD/DEAH box helicase;; ABC transporter transmembrane region	ABC transporter B family member 21 OS=Arabidopsis thaliana GN=ABCB21 PE=1 SV=2	Defense mechanisms	ABC transporter B family protein [Medicago truncatula]
		F01.PB28797	0	0.36	0.9	0.41	2.03	1.7	0.0927775	2.23634	normal	3.39	4.35	4.38	48.83	110.03	47.74	0.000499375	4.58287	up	ABC transporter B family member 11 OS=Arabidopsis thaliana GN=ABCB11 PE=2 SV=1	Defense mechanisms	Molecular Function: ATP binding (GO:0005524);; Biological Process: ATP catabolic process (GO:0006200);; Cellular Component: integral component of membrane (GO:0016021);; Molecular Function: ATPase activity, coupled to transmembrane movement of substances (GO:0042626);; Biological Process: transmembrane transport (GO:0055085);;	K05658|0|mtr:MTR_4g124040|ABC transporter B family member; K05658 ATP-binding cassette, subfamily B (MDR/TAP), member 1 [EC:3.6.3.44] (A)	Secondary metabolites biosynthesis, transport and catabolism	ABC transporter transmembrane region;; ABC transporter;; RecF/RecN/SMC N terminal domain;; AAA domain;; P-loop containing region of AAA domain;; AAA ATPase domain;; AAA domain;; Predicted ATPase of the ABC class;; Protein of unknown function, DUF258;; AAA domain;; AAA domain (dynein-related subfamily);; Zeta toxin	ABC transporter B family member 11 OS=Arabidopsis thaliana GN=ABCB11 PE=2 SV=1	Defense mechanisms	ABC transporter B family protein [Medicago truncatula]
	Shared between shoots and roots	F01.PB32848	0.86	0.97	0.89	0.14	0.13	0.11	0.00579447	-2.37896	down	0.2	0.81	0.61	4.97	1.45	5.57	0.00123044	3.32958	up	ABC transporter B family member 15 OS=Arabidopsis thaliana GN=ABCB15 PE=3 SV=1	Defense mechanisms	Molecular Function: ATP binding (GO:0005524);; Biological Process: ATP catabolic process (GO:0006200);; Molecular Function: xenobiotic-transporting ATPase activity (GO:0008559);; Cellular Component: integral component of membrane (GO:0016021);; Biological Process: transmembrane transport (GO:0055085);;	K05658|0|mtr:MTR_6g009110|ABC transporter B family member; K05658 ATP-binding cassette, subfamily B (MDR/TAP), member 1 [EC:3.6.3.44] (A)	Secondary metabolites biosynthesis, transport and catabolism	ABC transporter;; ABC transporter transmembrane region	ABC transporter B family member 15 OS=Arabidopsis thaliana GN=ABCB15 PE=3 SV=1	Defense mechanisms	ABC transporter B family protein [Medicago truncatula]
		F01.PB36915	9.28	3.45	7.76	0.41	0.45	0.24	2.6e-05	-3.7388	down	8.01	2.09	1.15	30.38	10.32	22.07	0.0014601	2.92655	up	ABC transporter B family member 15 OS=Arabidopsis thaliana GN=ABCB15 PE=3 SV=1	Defense mechanisms	Molecular Function: ATP binding (GO:0005524);; Biological Process: ATP catabolic process (GO:0006200);; Cellular Component: integral component of membrane (GO:0016021);; Molecular Function: ATPase activity, coupled to transmembrane movement of substances (GO:0042626);; Biological Process: transmembrane transport (GO:0055085);;	K05658|0|mtr:MTR_6g009030|ABC transporter B family member; K05658 ATP-binding cassette, subfamily B (MDR/TAP), member 1 [EC:3.6.3.44] (A)	Secondary metabolites biosynthesis, transport and catabolism	ABC transporter;; ABC transporter transmembrane region;; RecF/RecN/SMC N terminal domain;; AAA domain;; P-loop containing region of AAA domain;; AAA ATPase domain;; AAA domain;; AAA domain;; Protein of unknown function, DUF258;; Predicted ATPase of the ABC class;; Protein phosphatase 2C	ABC transporter B family member 15 OS=Arabidopsis thaliana GN=ABCB15 PE=3 SV=1	Defense mechanisms	ABC transporter B family protein [Medicago truncatula]
		F01.PB36955	5.54	5.75	5.59	14.83	19.86	24.5	1.03e-09	2.32494	up	12.08	10.3	10.46	34.69	45.74	41.1	8.59e-12	2.34941	up	ABC transporter C family member 10 OS=Arabidopsis thaliana GN=ABCC10 PE=2 SV=2	Defense mechanisms	Molecular Function: ATP binding (GO:0005524);; Biological Process: ATP catabolic process (GO:0006200);; Cellular Component: integral component of membrane (GO:0016021);; Molecular Function: ATPase activity, coupled to transmembrane movement of substances (GO:0042626);; Biological Process: transmembrane transport (GO:0055085);;	K05666|0|cam:101502549|ABC transporter C family member 10-like; K05666 ATP-binding cassette, subfamily C (CFTR/MRP), member 2 (A)	Secondary metabolites biosynthesis, transport and catabolism	ABC transporter;; ABC transporter transmembrane region;; AAA domain;; P-loop containing region of AAA domain;; AAA domain;; Miro-like protein;; AAA domain;; 50S ribosome-binding GTPase;; Type II/IV secretion system protein;; Molybdopterin guanine dinucleotide synthesis protein B;; FtsK/SpoIIIE family	ABC transporter C family member 10 OS=Arabidopsis thaliana GN=ABCC10 PE=2 SV=2	Defense mechanisms	PREDICTED: ABC transporter C family member 10-like [Cicer arietinum]
		F01.PB27083	8.46	10.3	7.83	40.03	29.7	51.1	3.68e-15	2.68791	up	12.69	10.94	12.61	101.64	81.87	104.3	1.38e-22	3.44003	up	ABC transporter C family member 10 OS=Arabidopsis thaliana GN=ABCC10 PE=2 SV=2	Defense mechanisms	Molecular Function: ATP binding (GO:0005524);; Biological Process: ATP catabolic process (GO:0006200);; Cellular Component: integral component of membrane (GO:0016021);; Molecular Function: ATPase activity, coupled to transmembrane movement of substances (GO:0042626);; Biological Process: transmembrane transport (GO:0055085);;	K05666|0|cam:101502549|ABC transporter C family member 10-like; K05666 ATP-binding cassette, subfamily C (CFTR/MRP), member 2 (A)	Secondary metabolites biosynthesis, transport and catabolism	ABC transporter;; ABC transporter transmembrane region;; AAA domain;; RecF/RecN/SMC N terminal domain;; P-loop containing region of AAA domain;; Miro-like protein;; 50S ribosome-binding GTPase;; Type II/IV secretion system protein;; Molybdopterin guanine dinucleotide synthesis protein B	ABC transporter C family member 10 OS=Arabidopsis thaliana GN=ABCC10 PE=2 SV=2	Defense mechanisms	PREDICTED: ABC transporter C family member 10-like [Cicer arietinum]
		F01.PB27856	1.79	2.38	2.06	0	0.11	0	6.85e-14	-5.32863	down	1.93	1.1	0.47	8.1	3.93	6.65	1.03e-06	2.87006	up	ABC transporter B family member 15 OS=Arabidopsis thaliana GN=ABCB15 PE=3 SV=1	Defense mechanisms	Molecular Function: ATP binding (GO:0005524);; Biological Process: ATP catabolic process (GO:0006200);; Cellular Component: integral component of membrane (GO:0016021);; Molecular Function: ATPase activity, coupled to transmembrane movement of substances (GO:0042626);; Biological Process: transmembrane transport (GO:0055085);;	K05658|0|mtr:MTR_6g009200|ABC transporter B family member; K05658 ATP-binding cassette, subfamily B (MDR/TAP), member 1 [EC:3.6.3.44] (A)	Secondary metabolites biosynthesis, transport and catabolism	ABC transporter transmembrane region;; ABC transporter;; AAA domain;; RecF/RecN/SMC N terminal domain;; P-loop containing region of AAA domain;; AAA ATPase domain;; AAA domain;; Predicted ATPase of the ABC class;; Protein of unknown function, DUF258	ABC transporter B family member 15 OS=Arabidopsis thaliana GN=ABCB15 PE=3 SV=1	Defense mechanisms	ABC transporter B family protein [Medicago truncatula]
		F01.PB28003	1.34	3.39	1.97	6.59	6.34	12.1	4.76e-05	2.41115	up	3.42	3.64	4.76	17.68	14.05	23.48	2.46e-14	2.66324	up	ABC transporter C family member 10 OS=Arabidopsis thaliana GN=ABCC10 PE=2 SV=2	Defense mechanisms	Molecular Function: ATP binding (GO:0005524);; Biological Process: ATP catabolic process (GO:0006200);; Cellular Component: integral component of membrane (GO:0016021);; Molecular Function: ATPase activity, coupled to transmembrane movement of substances (GO:0042626);; Biological Process: transmembrane transport (GO:0055085);;	K05666|0|cam:101502549|ABC transporter C family member 10-like; K05666 ATP-binding cassette, subfamily C (CFTR/MRP), member 2 (A)	Secondary metabolites biosynthesis, transport and catabolism	ABC transporter;; ABC transporter transmembrane region;; AAA domain;; ABC transporter transmembrane region	ABC transporter C family member 10 OS=Arabidopsis thaliana GN=ABCC10 PE=2 SV=2	Defense mechanisms	PREDICTED: ABC transporter C family member 10-like [Cicer arietinum]
Cutin, suberine and wax biosynthesis	Shoots	F01.PB14194	4.22	4.56	4.41	34.25	35.66	37.75	2.89e-29	3.53621	up	0.16	0.16	0.03	29.5	3.58	27.12	2.57e-05	7.85612	up	--	--	K15404|0|cam:101514846|protein ECERIFERUM 1-like; K15404 aldehyde decarbonylase [EC:4.1.99.5] (A)	ko00073:Cutin, suberine and wax biosynthesis	--	WAX2 C-terminal domain;; Fatty acid hydroxylase superfamily	Protein ECERIFERUM 1 OS=Arabidopsis thaliana GN=CER1 PE=1 SV=1	Function unknown	fatty acid hydroxylase superfamily protein [Medicago truncatula]
		F01.PB19883	8.89	7.82	8.29	30.53	44.03	25.44	6.27e-05	2.52567	up	16.48	17.72	18.2	198.2	243.18	204.16	1.34e-29	4.08688	up	Secondary metabolites biosynthesis, transport and catabolism	Molecular Function: monooxygenase activity (GO:0004497);; Molecular Function: iron ion binding (GO:0005506);; Cellular Component: endoplasmic reticulum membrane (GO:0005789);; Molecular Function: electron carrier activity (GO:0009055);; Cellular Component: integral component of membrane (GO:0016021);; Molecular Function: oxidoreductase activity, acting on paired donors, with incorporation or redu…	K13407|0|cam:101508433|cytochrome P450 94A1-like; K13407 fatty acid omega-hydroxylase [EC:1.14.-.-] (A)	ko00073:Cutin, suberine and wax biosynthesis	--	Cytochrome P450	Cytochrome P450 94A1 OS=Vicia sativa GN=CYP94A1 PE=2 SV=2	Secondary metabolites biosynthesis, transport and catabolism	RecName: Full=Cytochrome P450 94A1; AltName: Full=P450-dependent fatty acid omega-hydroxylase
		F01.PB22120	0.22	0.31	0.15	0.69	1.39	2.09	0.000766346	3.14692	up	21.11	13.8	27.56	2.87	34.24	5.08	0.940329	-0.0321705	normal	Secondary metabolites biosynthesis, transport and catabolism	Molecular Function: monooxygenase activity (GO:0004497);; Molecular Function: iron ion binding (GO:0005506);; Molecular Function: electron carrier activity (GO:0009055);; Molecular Function: oxidoreductase activity, acting on paired donors, with incorporation or reduction of molecular oxygen (GO:0016705);; Molecular Function: heme binding (GO:0020037);; Biological Process: oxidation-reduction pro…	K15401|0|cam:101488875|cytochrome P450 86A1-like; K15401 fatty acid omega-hydroxylase [EC:1.14.-.-] (A)	ko00073:Cutin, suberine and wax biosynthesis	--	Cytochrome P450	Cytochrome P450 86A1 OS=Arabidopsis thaliana GN=CYP86A1 PE=1 SV=2	Secondary metabolites biosynthesis, transport and catabolism	PREDICTED: cytochrome P450 86A1-like [Cicer arietinum]
	Shared between shoots and roots	F01.PB25896	2.6	2.39	2.61	0.001	0.001	0.001	3.37e-17	-11.3068	down	——	——	——	——	——	——	——	——	——	--	Molecular Function: fatty-acyl-CoA reductase (alcohol-forming) activity (GO:0080019);;	K13356|1.92147e-99|mtr:MTR_4g054240|Fatty acyl-CoA reductase; K13356 fatty acyl-CoA reductase [EC:1.2.1.-] (A)	ko00073:Cutin, suberine and wax biosynthesis;ko04146:Peroxisome	Lipid transport and metabolism	Male sterility protein;; Male sterility protein	Fatty acyl-CoA reductase 1 OS=Arabidopsis thaliana GN=FAR1 PE=2 SV=1	Function unknown	fatty acyl-CoA reductase-like protein, putative [Medicago truncatula]
		F01.PB31997	25.68	24.11	23.76	0.64	0.09	0.86	1.15e-30	-5.07986	down	——	——	——	——	——	——	——	——	——	Secondary metabolites biosynthesis, transport and catabolism	Molecular Function: fatty-acyl-CoA reductase (alcohol-forming) activity (GO:0080019);;	K13356|0|mtr:MTR_5g072540|Fatty acyl-CoA reductase; K13356 fatty acyl-CoA reductase [EC:1.2.1.-] (A)	ko00073:Cutin, suberine and wax biosynthesis;ko04146:Peroxisome	Lipid transport and metabolism	Male sterility protein;; Male sterility protein;; NAD dependent epimerase/dehydratase family;; 3-beta hydroxysteroid dehydrogenase/isomerase family;; RmlD substrate binding domain	Fatty acyl-CoA reductase 1 OS=Arabidopsis thaliana GN=FAR1 PE=2 SV=1	Function unknown	gland-specific fatty acyl-CoA reductase [Medicago truncatula]
