# Supplementary material for: Full-length transcriptional analysis reveals the complex relationship of leaves and roots in responses to cold-drought combined stress in common vetch
Source: Front Plant Sci. 2022 Sep 23;13:976094. doi: 10.3389/fpls.2022.976094 (PMC9538161; doi:10.3389/fpls.2022.976094)
Supplement: Supplementary file 13 [file Table_9.XLSX]

## Sheet: Sheet1
Table S9 Transcription factors identified in common vrtch under cold-drought stress.
Tissues	Gene id	Transcription factor family	CKL1	CKL2	CKL3	CDL1	CDL2	CDL3	FDR	log2FC	regulated
Shoots	F01.PB6650	RAV	7.46	10.6	11.19	344.42	280.54	238.09	1.02e-40	5.37107	up
	F01.PB8818	RAV	17.63	17.05	26.55	109.11	135.05	94.68	1.28e-11	2.96845	up
	F01.PB10374	Dof	0	0.05	0.15	18.96	9.88	9.88	6.42e-15	8.06833	up
	F01.PB10709	Dof	0.71	1.02	1.12	3.52	3.42	1.83	0.00434154	2.1636	up
	F01.PB11402	WRKY	2.37	4.54	3.13	17.62	15.98	17.75	1.16e-11	2.85419	up
	F01.PB11425	Dof	0.73	0.34	0.89	4.35	3.27	3.88	1.07e-05	3.03899	up
	F01.PB11609	bZIP	8.94	6.07	7.85	0.56	2.77	0	0.000177842	-2.2344	down
	F01.PB11772	bZIP	0.88	0.99	3.13	67.43	84.38	47.47	5.39e-15	5.81464	up
	F01.PB12026	bHLH	26.81	25.13	24.01	1.63	1.93	4.27	7.39e-15	-2.80968	down
	F01.PB12615	bZIP	13.73	16.01	16.04	62.45	65.97	48.69	1.13e-12	2.46333	up
	F01.PB13005	NAC	4.34	5.17	13.33	230.27	255.39	146.38	7.89e-15	5.29213	up
	F01.PB13052	GRAS	0.12	0.19	0.08	1.55	2.33	0.83	0.00040992	4.14737	up
	F01.PB13198	NF-YA	18.08	16.67	16.56	54.81	51.58	53.03	7.89e-13	2.13432	up
	F01.PB13692	bZIP	36.74	38.91	30.8	125.15	117.46	109.51	7.78e-15	2.23413	up
	F01.PB13794	WRKY	0.001	0.001	0.001	9.28	23.84	6.68	1.4e-06	13.6955	up
	F01.PB14328	bZIP	9.12	10.94	11.69	88.36	109.6	57.78	5.5e-07	3.53576	up
	F01.PB14341	NAC	3.37	4.33	3.36	12.22	17.03	11.96	4.13e-07	2.42377	up
	F01.PB1484	NF-YB	6.93	2.26	6.49	19.48	17.2	9.88	0.00053453	2.0372	up
	F01.PB15265	bZIP	16.82	14.71	14.77	111.52	118.5	93.81	2.34e-25	3.32115	up
	F01.PB15483	GRAS	10.39	9.38	9.85	37.03	48.63	36.98	1.53e-10	2.57268	up
	F01.PB15568	Dof	2.85	2.98	2.04	40.93	43.92	36.48	9.26e-43	4.46241	up
	F01.PB1583	YABBY	0.001	0.001	0.001	3.32	2.28	6.41	2.43e-08	11.967	up
	F01.PB16098	WRKY	0.42	1.06	1.03	15.82	16.4	16.93	3.03e-32	4.79167	up
	F01.PB16293	GRAS	0.15	0.17	0.84	1.62	2.93	3.77	1.1e-05	3.331	up
	F01.PB16798	bHLH	3.62	3.6	2.86	0.32	0.21	0.2	2.66e-06	-3.282	down
	F01.PB17105	bZIP	0.52	0.16	0.02	1.63	1.17	1.56	1.64e-05	3.24457	up
	F01.PB17134	Trihelix	1.47	1.25	1.56	0.14	0.21	0.35	0.00839499	-2.11428	down
	F01.PB17195	bHLH	12.85	14.58	10.83	0.61	0.39	0.63	1.34e-18	-4.05156	down
	F01.PB1721	GATA	5.44	3.18	5.03	53.81	35.3	36.69	1.23e-17	3.66767	up
	F01.PB17481	Trihelix	4.96	9.4	8.28	23.17	35.39	24.65	1.02e-05	2.40389	up
	F01.PB17528	NAC	0.53	0.69	1.74	3.01	1.99	4.39	0.000343934	2.15764	up
	F01.PB17681	GRAS	3.07	5.16	3.97	16.17	21.75	22.8	2.82e-16	2.83126	up
	F01.PB17771	GRAS	10.25	14.79	37.93	82.44	87.69	70.07	2.58e-11	2.43633	up
	F01.PB17907	bZIP	13.57	14.83	12.13	85.4	76.06	74.7	1.27e-25	3.05298	up
	F01.PB18037	TCP	0.27	0.6	0.13	1.24	1.12	2.76	0.00169537	2.9011	up
	F01.PB18132	GRAS	14.53	14.55	11.82	0.73	0.57	1.06	7.74e-16	-3.62032	down
	F01.PB18516	TCP	14.99	13.61	12.44	1.53	1.38	2.91	1.91e-08	-2.33683	down
	F01.PB18730	GRAS	4.65	2.62	3.47	10.7	12.02	7.44	3.24e-05	2.00874	up
	F01.PB19279	EIL	5.36	1.07	4.48	37.27	23.83	27.25	3.04e-19	3.5137	up
	F01.PB19414	GRAS	0	0.72	0.5	1.66	1.41	4.07	0.00598456	3.065	up
	F01.PB19982	bZIP	2.01	2.32	3.25	8.86	8.98	8.07	1.85e-08	2.28422	up
	F01.PB20276	EIL	17.24	8.52	9.43	38.48	35.68	46.25	3.45e-15	2.28009	up
	F01.PB20310	bHLH	3.35	2.53	3.29	0.2	0.13	0.1	9.23e-08	-3.97844	down
	F01.PB20498	bHLH	9.17	9.81	5.13	0.75	0.28	1.17	1.18e-07	-3.01834	down
	F01.PB20549	WRKY	3.63	5.44	8.1	52.2	69.92	55.16	1.97e-18	3.8844	up
	F01.PB21112	GRAS	2.63	3.08	3.39	0.4	0.14	0.24	2.02e-05	-3.07043	down
	F01.PB21313	NAC	0.001	0.001	0.001	7.14	2.22	5.65	1.76e-12	12.2887	up
	F01.PB21408	bZIP	0.24	0.1	0.2	0.98	1.6	0.57	0.00620242	3.07779	up
	F01.PB21494	WRKY	6.04	4.89	5.04	15.88	22.76	14.95	1.47e-05	2.27422	up
	F01.PB21644	WRKY	0.08	0.32	1.41	1.96	3.76	3.34	9.44e-05	2.82056	up
	F01.PB22608	WRKY	3.67	4.03	3.55	0.12	0.02	0.16	5.44e-14	-4.77224	down
	F01.PB23611	EIL	0.79	0.49	1.16	5.07	2.29	6.22	4.96e-05	2.95991	up
	F01.PB25251	CAMTA	0.59	0.23	0.21	1.92	0.97	1.37	1.95e-05	2.5959	up
	F01.PB27948	Nin-like	0.19	0.19	0.24	1.03	0.53	0.93	0.000585216	2.50182	up
	F01.PB28165	CAMTA	0	0.82	0.61	2.07	3.72	2.12	0.000497916	3.00893	up
	F01.PB28776	Trihelix	1.63	1.35	1.16	0.23	0.15	0.22	0.00154001	-2.35756	down
	F01.PB30567	bZIP	20.04	20.87	21.36	138.93	125.17	101.02	2.34e-22	3.03459	up
	F01.PB30627	NAC	0	1.75	0.54	6.43	9.56	5.28	1.11e-06	3.72894	up
	F01.PB30778	NAC	2.59	0.86	1.53	13.39	16.84	10.4	7.91e-10	3.54468	up
	F01.PB30892	HSF	2.47	2.58	1.5	0.32	0	0.53	0.00577848	-2.50182	down
	F01.PB31005	bHLH	3.88	5.95	5.26	0.86	0.14	0	1.12e-05	-3.43498	down
	F01.PB31016	bHLH	28.93	25.44	20	102.76	81	68.12	6.22e-11	2.25664	up
	F01.PB31167	Dof	0.07	0.13	0.06	15.65	9.89	8.85	5.71e-20	7.563	up
	F01.PB31172	Trihelix	2.17	1.82	1.45	6.06	5.14	4.6	0.000740836	2.03134	up
	F01.PB31453	bZIP	1.19	2.26	2.99	27.88	28.56	23.62	2.63e-32	4.14256	up
	F01.PB31559	bHLH	18.92	11.96	12.15	1.34	0.77	0.49	8.44e-10	-3.5689	down
	F01.PB31690	NAC	0.92	2.24	1.93	57.52	61.01	25.94	2.12e-08	5.36846	up
	F01.PB3194	NAC	11.35	18.03	18.91	251.99	164.23	200.26	1.69e-31	4.14112	up
	F01.PB32311	SBP	6.01	4.08	3.92	0.59	0.46	1.2	9.03e-05	-2.1543	down
	F01.PB32381	bZIP	2.9	4.42	8.12	31.49	19.71	29.69	1.05e-17	2.87634	up
	F01.PB3279	NF-YB	2.86	3.27	1.95	0.09	0.2	0.1	9.9e-05	-3.86493	down
	F01.PB32940	GRAS	1.06	0.92	0.79	0	0.11	0.07	0.000432347	-3.37402	down
	F01.PB33356	GRAS	5.1	3.55	6.27	0.58	0.27	0.86	6.72e-06	-2.65221	down
	F01.PB33373	bZIP	0	0.19	0.13	2.83	0.87	1.51	0.000192112	4.6001	up
	F01.PB33454	WRKY	4.75	6.15	7.13	29.49	33.92	26.93	2.85e-18	2.84028	up
	F01.PB33741	GRAS	15.15	17.21	18.4	1.91	1.97	3.18	3.25e-10	-2.3508	down
	F01.PB34539	bZIP	2.5	2.46	2.84	0.59	0.26	0.51	5.02e-05	-2.033	down
	F01.PB34979	NAC	0.15	0.14	0.28	0.73	0.67	0.76	0.000781804	2.42019	up
	F01.PB35460	bZIP	0.08	0	0.02	0.82	2.05	1.24	3.99e-06	5.95573	up
	F01.PB3629	LBD	0.82	0.32	1.52	21.43	17.25	30.59	7.11e-22	5.15611	up
	F01.PB3722	bHLH	39.47	34.4	31.39	0.58	0.54	0.68	8.09e-27	-5.40215	down
	F01.PB37414	bZIP	0.93	0.76	0.7	4.11	6.95	4.06	3.56e-05	3.20992	up
	F01.PB37895	Trihelix	0.5	0.55	0.24	1.64	1.41	1.6	2.35e-05	2.39579	up
	F01.PB4731	NAC	25.19	25.22	31.82	79.21	97.99	73.79	4.94e-10	2.09279	up
	F01.PB5633	bZIP	126.65	146.98	144.51	16.8	10.87	19.46	5.62e-20	-2.67229	down
	F01.PB5824	WRKY	3.46	3.57	6.96	16.07	19.08	13.7	1.13e-07	2.29462	up
	F01.PB5968	WRKY	0.77	1.72	6.13	14.68	24.66	9.57	0.00518428	3.01572	up
	F01.PB6495	Dof	0.06	0.22	1.25	65.81	51.9	36.95	2.51e-25	7.12589	up
	F01.PB6545	NAC	10.61	11.09	35.69	297.03	371.66	252.56	3.2e-18	4.48864	up
	F01.PB6669	WRKY	22.68	20.41	31.88	4.4	1.03	6.73	1.58e-05	-2.18107	down
	F01.PB6755	NAC	0.13	0.44	0.7	6.02	4.18	3.03	1.88e-08	3.97017	up
	F01.PB6989	NAC	6.1	5.18	5.05	308.09	303.9	239.17	1.68e-58	6.19761	up
	F01.PB7007	bHLH	6.82	6.7	7.65	29.79	22.55	24.99	1.33e-10	2.35437	up
	F01.PB7187	WRKY	3.79	4.46	4.64	53.76	43.72	26.07	4.1e-08	3.74879	up
	F01.PB7315	Dof	1.09	0.85	1.05	2.51	2.82	3.89	0.00318738	2.10436	up
	F01.PB7361	Dof	12.74	12.81	15	48.68	39.57	54.59	3.54e-12	2.29045	up
	F01.PB7625	bHLH	0.37	0.64	0.73	69.62	80.76	62.63	2.44e-59	7.42591	up
	F01.PB8003	bHLH	6.15	8.03	5.98	0.04	0.26	0.14	1.18e-09	-5.3457	down
	F01.PB821	bHLH	1.14	1.48	2.92	10.3	5.32	6.87	7.11e-05	2.47867	up
	F01.PB8282	NAC	1.96	3.37	14.67	508.73	610.79	456.51	7.23e-47	6.78644	up
	F01.PB8438	NAC	0	0.1	0	1.55	1.95	3.1	1.46e-09	6.49784	up
	F01.PB8563	bHLH	2.05	2.07	2.06	16.04	8.34	11.27	1.07e-08	3.02976	up
	F01.PB8590	bHLH	2.47	2.68	2.11	15.99	11.15	16.91	9.17e-11	3.07474	up
	F01.PB8615	NAC	0.96	0.71	0.51	9.04	7.51	4.82	9.05e-10	3.79254	up
	F01.PB8963	NF-YC	12.11	7.56	8.03	28.25	29.81	23.02	9.89e-09	2.04842	up
	F01.PB9425	bHLH	6.31	8.11	9.08	330.7	386.21	195.34	2.13e-12	5.79822	up
	F01.PB9565	NAC	1.47	2.61	8.83	375.29	496.41	300.34	7.97e-22	7.00029	up
	F01.PB9987	HSF	4.83	4.99	4.36	21.29	23.93	18.53	2.79e-15	2.68359	up
	F01.PB9998	bHLH	31.26	32.52	37.91	3.74	3.16	2.11	7.36e-16	-2.99862	down
	F01.PB14545	ARF	4.93	6.78	4.63	0.54	0.42	0.85	1.86e-07	-2.71461	down
	F01.PB14761	ARF	9.81	9.22	7.2	1.62	0.62	0.82	2.24e-08	-2.60822	down
	F01.PB16516	B3	1.38	1.92	1.87	0.27	0.26	0.13	0.0010259	-2.54443	down
	F01.PB35573	B3	0.09	0.2	0.25	1.55	1.06	1.88	9e-08	3.57431	up
	F01.PB37304	B3	0	0.16	0	2.18	1.67	2.03	7.47e-16	5.83299	up
	F01.PB6325	B3	4.01	4.63	3.94	20.24	28.05	22.88	6.34e-14	2.99825	up
	F01.PB8128	B3	0.64	1.86	2.92	61.01	57.6	54.86	1.99e-49	5.50683	up
	F01.PB31356	AP2	0.18	0.21	0.28	3.68	1.68	5.11	3.8e-06	4.42863	up
	F01.PB7889	AP2	0.58	0.99	0.56	2.36	2.38	6.09	0.00765271	2.83089	up
	F01.PB1045	ERF	0.15	0.36	0.63	39.46	34.65	26.4	2.89e-39	6.92321	up
	F01.PB10575	ERF	10.82	13.69	14.02	43.68	43.65	42.66	1.31e-12	2.249	up
	F01.PB10633	ERF	4.26	3.38	4.9	20.85	19.19	17	4.28e-11	2.67577	up
	F01.PB11937	ERF	2.99	3.28	3.84	0.43	0.23	0.72	0.00194753	-2.40943	down
	F01.PB1806	ERF	20.68	15.17	23.05	112.39	68.01	98.77	1.94e-13	2.67951	up
	F01.PB21025	ERF	0.13	0.07	0.11	26.31	38.35	30.06	2.76e-38	8.95857	up
	F01.PB30477	ERF	0.57	0.36	2.93	6.36	10.4	10.15	1.58e-06	3.24633	up
	F01.PB31605	ERF	10.56	13.9	14.53	1.23	0.95	3	4.44e-06	-2.45399	down
	F01.PB31623	ERF	0.57	0.6	0.59	5.12	3.75	5	2.01e-06	3.44672	up
	F01.PB31670	ERF	0	0.05	0.25	62.09	121.43	33.58	1.68e-07	9.97896	up
	F01.PB372	ERF	14.84	20.05	19.41	521.85	426.53	397.63	5.64e-59	5.09404	up
	F01.PB5632	ERF	19.18	37.5	71.06	142.66	145.45	158.84	3.51e-15	2.2804	up
	F01.PB5648	ERF	7.59	7.53	10.65	27.49	48.88	29.62	0.000363113	2.54198	up
	F01.PB9186	ERF	1.7	1.76	3.97	15.63	22.79	20.78	1.41e-15	3.48094	up
	F01.PB20850	DBB	9.75	11.95	8.33	166.39	213.67	157.83	3.22e-22	4.68639	up
	F01.PB36023	DBB	2.38	2.32	2.83	26.57	17.23	26.16	1.33e-32	3.71802	up
	F01.PB6320	DBB	28.79	23.08	24.24	0.76	0.72	0.75	4.74e-22	-4.68879	down
	F01.PB6342	DBB	25.21	27.04	22.76	220.93	133.35	197.86	3.65e-20	3.35716	up
	F01.PB6676	DBB	13.65	9.5	18.46	97.1	79.4	63.28	3.07e-14	3.01793	up
	F01.PB12652	CO-like	6.22	2.26	3.47	0.001	0.001	0.001	5.65e-08	-11.9598	down
	F01.PB13227	CO-like	0.78	2.85	1.68	0	0	0.32	0.00557954	-3.68244	down
	F01.PB20317	G2-like	4.65	4.15	4.56	0.32	0.13	0.1	9.32e-10	-4.10746	down
	F01.PB6918	G2-like	1.47	3.06	2.66	0.07	0.31	0.3	0.00115338	-2.89922	down
	F01.PB1405	MIKC_MADS	4.98	3.18	5.31	18.61	18.56	12.45	4.75e-07	2.36065	up
	F01.PB4080	MIKC_MADS	7.29	7.93	7.36	20.32	23.98	21.65	1.47e-06	2.02935	up
	F01.PB32491	M-type_MADS	1.51	1.11	1.29	5.07	6.19	6.02	4.32e-08	2.66666	up
	F01.PB21226	GRF	1.98	1.92	1.37	9.61	12.06	3.88	0.00653397	2.82489	up
	F01.PB2741	WOX	7.82	7.01	7.91	1.56	0.8	0.56	0.000374913	-2.53703	down
	F01.PB7083	WOX	64.89	56.05	57.71	7.83	5.18	6.28	3.15e-15	-2.73516	down
	F01.PB14301	TALE	26.24	29.56	26.86	103.2	89.16	132.24	7.51e-18	2.47455	up
	F01.PB13560	TALE	0.001	0.001	0.001	7.2	2.15	6.44	1.43e-11	12.3618	up
	F01.PB24042	TALE	0.61	0.95	1.52	8.27	4.51	10.35	4.04e-08	3.39558	up
	F01.PB27051	TALE	0.05	0.28	0.13	1.62	0.93	2.69	1.68e-05	4.02115	up
	F01.PB9126	HD-ZIP	0	1.17	2.34	11.02	12.64	8.07	2.11e-11	3.6991	up
	F01.PB8931	HD-ZIP	4.18	3.12	4.09	406.42	340.18	340.31	1.34e-92	7.06278	up
	F01.PB7725	HD-ZIP	4.85	5.82	6.12	27.35	21.33	33.03	1.55e-13	2.75867	up
	F01.PB34940	HD-ZIP	0.82	1.96	1.71	0.06	0	0.26	7.41e-05	-3.45109	down
	F01.PB1025	C2H2	3.21	4.68	6.1	0	0.96	1.04	0.00496875	-2.41187	down
	F01.PB12307	C3H	10.06	10.57	10.08	31.43	41.08	24.08	7.64e-05	2.16671	up
	F01.PB12711	C2H2	12.23	11.94	11.06	1.01	0.55	1.68	2.52e-10	-2.9895	down
	F01.PB13134	C2H2	0.18	0.08	0.14	7.08	9.3	7.47	6.38e-29	6.42326	up
	F01.PB19247	C2H2	22.77	19.51	22.94	2.92	1.23	5.01	4.58e-11	-2.36545	down
	F01.PB21056	C2H2	2.48	2.99	2.66	0.5	0.2	0.23	7.32e-05	-2.67647	down
	F01.PB27000	C2H2	1.61	1.1	1.81	0	0	0.08	2.19e-09	-5.47418	down
	F01.PB29636	C2H2	0.7	0.72	0.78	0.05	0.07	0.02	8.23e-05	-3.65055	down
	F01.PB33427	C3H	4.07	4.35	5.01	0.26	0.75	0.45	2.94e-06	-2.71979	down
	F01.PB36398	C2H2	0.63	1.05	1.4	0.17	0	0	2.98e-05	-3.69045	down
	F01.PB38391	C3H	10.01	14.44	17.45	175.01	231.07	125.68	1.49e-08	4.19803	up
	F01.PB5575	C2H2	11.86	16.88	27.98	188.43	206.66	149.64	4.17e-20	3.75785	up
	F01.PB5586	C3H	3.14	3.78	5.27	713.79	962.41	418.51	2.26e-13	7.92614	up
	F01.PB7210	C3H	9.44	10.14	10.22	325.49	380.56	268.35	5.1e-29	5.54132	up
	F01.PB7433	C3H	20.45	28.9	34.51	423	468.97	351.87	3.5e-29	4.3889	up
	F01.PB7816	C2H2	31.7	57.26	112.26	219.74	209.81	181.17	2.32e-11	2.07623	up
	F01.PB11009	MYB	1.05	1.98	1.39	39.74	36.14	59.77	3.07e-26	5.40839	up
	F01.PB11287	MYB	25.27	21.3	20.9	2.51	1.39	1.38	2.77e-11	-3.22586	down
	F01.PB13498	MYB	2.97	3.55	3.42	0.32	0.11	0.82	0.00136479	-2.52951	down
	F01.PB31074	MYB	4.28	4.4	8.23	47.8	26.96	38.79	1.08e-13	3.22116	up
	F01.PB31080	MYB	1.31	0.94	1	4.76	1.99	4.35	0.000704983	2.24987	up
	F01.PB7890	MYB	6.95	7.01	10.44	0.86	0.73	0.53	4.8e-06	-3.14769	down
	F01.PB8794	MYB	1.3	1.95	1.24	24.01	22.28	23.66	2.7e-26	4.45533	up
	F01.PB11025	MYB_related	28.02	35.24	26.78	90.58	109.89	75.02	2.09e-07	2.11797	up
	F01.PB15727	MYB_related	5.93	6.27	5.24	0.81	1.06	1.18	0.000165846	-2.02414	down
	F01.PB24497	MYB_related	1.48	0.18	0.19	2.01	2.01	3.47	3.11e-05	2.54332	up
	F01.PB25081	MYB_related	0.52	0.63	0.34	0.04	0.06	0	0.00012516	-3.65461	down
	F01.PB26768	MYB_related	22.58	24.13	19.78	118.89	77.11	104.59	1.55e-20	2.68098	up
	F01.PB27108	MYB_related	1.3	1.62	1.7	8.79	4.65	8.59	1.64e-09	2.74757	up
	F01.PB31118	MYB_related	21.72	21.73	17.83	1.5	0.71	0.91	4.44e-16	-3.81112	down
	F01.PB31550	MYB_related	0.47	2.03	1.42	5.27	3.25	4.09	0.00267464	2.14815	up
	F01.PB32500	MYB_related	3.55	3.9	3.79	0.44	0.63	0.75	0.000376925	-2.13849	down
	F01.PB35141	MYB_related	7.15	6.24	5.86	0.63	0.41	0.76	7.01e-12	-2.92561	down
	F01.PB8114	MYB_related	18.84	19.81	20.86	70.23	73.14	67.57	1.03e-14	2.31908	up
Root	F01.PB8818	RAV	13.87	11.72	11.58	46.58	79.6	50.58	0.00010731	2.72741	up
	F01.PB10191	bHLH	5.72	9.63	10.32	1.02	0.7	1.33	0.000285017	-2.6469	down
	F01.PB10374	Dof	0.001	0.001	0.001	5.57	12.41	6.05	2.35e-08	12.9676	up
	F01.PB12120	Trihelix	7.31	7.89	12.02	0.14	0.09	0.09	1.58e-17	-5.93607	down
	F01.PB12792	bZIP	0.5	0.83	0.28	3.14	1	4.54	0.00919475	2.86611	up
	F01.PB12825	GRAS	2.1	2.02	1.69	0	0.03	0	6.7e-09	-7.06786	down
	F01.PB13005	NAC	76.74	100.75	98.29	406.27	579.91	441.18	1.68e-09	2.83955	up
	F01.PB13574	GRAS	10.33	10.94	10.77	1.96	1.01	2.51	4.16e-05	-2.1218	down
	F01.PB13794	WRKY	11.15	11.55	14.52	51.59	90.25	53.56	0.000175637	2.87234	up
	F01.PB15176	GRAS	0.83	0.5	1.03	2.03	2.82	2.72	0.00163821	2.14668	up
	F01.PB15265	bZIP	15.22	16.32	15.84	227.18	144.46	238.5	4.48e-29	4.12702	up
	F01.PB15568	Dof	1.96	1.6	1.02	8.09	10.47	10.45	1.41e-10	3.12225	up
	F01.PB16287	bZIP	16.78	20.38	18.01	2.78	3.22	3.85	2.66e-07	-2.04023	down
	F01.PB17105	bZIP	0.72	0.6	0.63	0.001	0.001	0.001	1.89e-07	-9.3443	down
	F01.PB17270	WRKY	1.04	0.96	0.78	0	0.05	0	2.49e-06	-5.11827	down
	F01.PB17481	Trihelix	3.77	4.08	5.85	56.26	29.21	52.94	1.16e-12	3.77742	up
	F01.PB17907	bZIP	17.36	18.61	16.68	78.42	69.82	90.38	1.51e-14	2.62826	up
	F01.PB18060	bZIP	7.89	7.47	5.32	0.51	0.9	1.46	1.74e-05	-2.43781	down
	F01.PB18516	TCP	11.21	10.1	11.37	1.59	2.42	1.87	3.31e-05	-2.01238	down
	F01.PB18735	WRKY	6.91	6.48	5.32	1.22	0.8	0.64	6.89e-05	-2.34673	down
	F01.PB19048	TCP	2.8	1.12	1.38	0.09	0.25	0.14	0.00234557	-3.09282	down
	F01.PB1920	Dof	3.49	1.27	1.69	12.73	15.87	9.28	7.78e-06	3.04128	up
	F01.PB19279	EIL	11.58	5.35	9.35	27.37	45.21	26.38	0.00081267	2.39487	up
	F01.PB19828	bZIP	1.56	1.46	1.85	0.66	0	0	0.00611648	-2.44094	down
	F01.PB20310	bHLH	54.32	52.06	50.24	5.7	3.32	4.84	3.85e-17	-3.05567	down
	F01.PB20346	FAR1	0.18	0.2	0.15	0.9	0.67	0.68	0.00322882	2.60966	up
	F01.PB21313	NAC	0	2.62	1.72	13.66	26.59	7.81	0.0077647	3.97211	up
	F01.PB23756	CAMTA	26.44	24.38	25.12	3.28	5.99	3.88	7.39e-09	-2.05784	down
	F01.PB28180	FAR1	1.11	1.02	0.75	0	0.16	0.29	0.00817652	-2.3012	down
	F01.PB30567	bZIP	31.67	31.19	26.28	138.73	116.06	162.2	1.57e-14	2.66949	up
	F01.PB31005	bHLH	21.33	17.06	21.81	4.91	2.03	4.03	8.44e-05	-2.02088	down
	F01.PB31112	bHLH	11.6	20.57	40.21	0.65	1.88	1.18	0.00327882	-3.81178	down
	F01.PB31167	Dof	0.001	0.001	0.001	4.04	13.6	4.96	0.000119217	12.8791	up
	F01.PB31453	bZIP	2.65	3.54	2.72	58.63	28.08	50.32	6.13e-12	4.38398	up
	F01.PB31559	bHLH	6.84	7.1	6.33	1.1	0.32	0.81	0.000614913	-2.75252	down
	F01.PB31649	Trihelix	15.84	24.95	28.15	1.91	2.61	1.58	5.18e-09	-3.04308	down
	F01.PB31669	GRAS	1.26	1.53	1.3	0.05	0	0.03	1.71e-06	-5.22203	down
	F01.PB31690	NAC	3.15	4.62	4.46	30.37	54.51	40.09	9.17e-08	3.8256	up
	F01.PB32381	bZIP	3.02	4.01	5.29	35.99	15.97	32.28	5.04e-07	3.2096	up
	F01.PB32703	bHLH	0.31	0.16	0.06	2.23	4.55	1.41	0.0043548	4.47104	up
	F01.PB3279	NF-YB	15.17	13.3	16.62	0.75	0.6	1.04	3.92e-08	-3.80991	down
	F01.PB33741	GRAS	3.31	2.63	3.83	0.43	0.65	0.23	0.000765477	-2.40119	down
	F01.PB3518	LBD	183.4	115.8	107.69	11.69	24.8	18.39	1.47e-06	-2.41666	down
	F01.PB35252	SRS	0.8	0.83	0.91	0.09	0.09	0.17	0.00620561	-2.43556	down
	F01.PB3629	LBD	5.03	2.58	2.86	10.97	35.5	27.93	0.0037148	3.30046	up
	F01.PB36450	SBP	0	0	0.17	0.94	0.69	0.83	8.47e-07	4.44079	up
	F01.PB3722	bHLH	10.3	8.1	9.49	0.85	0.33	1.05	2.15e-05	-3.23096	down
	F01.PB37414	bZIP	0.07	0.04	0	0.34	0.46	0.7	7.34e-06	4.40513	up
	F01.PB37624	bHLH	10.4	11.24	14.09	1.32	0.44	2.27	1.99e-10	-2.73971	down
	F01.PB4731	NAC	20.1	24.66	21.53	115.8	114.52	119.37	9.65e-16	2.85365	up
	F01.PB6495	Dof	0.42	0.72	0.76	18.98	33.82	26.72	4.68e-14	5.85508	up
	F01.PB6545	NAC	18.22	16.97	17.82	136.6	152.76	138.22	1.07e-22	3.47532	up
	F01.PB6669	WRKY	43.63	41.63	37.24	3.55	6.32	6.88	4.16e-09	-2.41836	down
	F01.PB6755	NAC	1.15	2.01	0.74	5.43	7.01	5.99	4.99e-05	2.73357	up
	F01.PB6989	NAC	12.76	11.81	10.78	39.33	36.97	43.86	1.01e-08	2.21531	up
	F01.PB740	HSF	1.92	3.29	3.42	12.85	23.58	16.69	0.000112838	3.09366	up
	F01.PB7625	bHLH	4.42	2.61	2.42	9.85	21.55	13.14	0.00363309	2.71891	up
	F01.PB7668	bZIP	7.67	10.87	5.8	1.45	0.77	1.15	0.000596522	-2.4077	down
	F01.PB7996	bHLH	51.54	48.21	63.89	3.33	7.78	4.77	1.37e-13	-2.88561	down
	F01.PB8003	bHLH	113.97	110.73	108.48	11.64	9.02	9.94	4.55e-16	-2.99549	down
	F01.PB8037	HSF	14.59	10.29	12.84	53.88	100.97	60.59	0.000361762	2.99569	up
	F01.PB8153	HSF	7.05	5.7	4.88	0.99	0.33	0.7	0.000723332	-2.69031	down
	F01.PB8282	NAC	0.38	0	0.44	142.67	120.98	143.33	3.26e-83	9.49319	up
	F01.PB9565	NAC	0.44	0.28	0.29	126.15	77	120.98	5.28e-63	8.84181	up
	F01.PB25859	ARF	11.73	6.87	6.97	0	0	3.05	0.000475977	-2.72961	down
	F01.PB36863	ARF	1.13	0.46	1.95	3.5	3.17	6.29	5.36e-05	2.30466	up
	F01.PB37723	ARF	4.91	4.79	5.31	0.75	0.06	0.94	1.11e-06	-2.72625	down
	F01.PB14316	B3	2.61	2.59	5.65	0.001	0.001	0.001	4.74e-09	-11.8204	down
	F01.PB16516	B3	3.48	1.88	2.59	0.43	0.19	0.61	0.00317357	-2.30129	down
	F01.PB35573	B3	0	0.85	0.24	2.38	1.23	2.04	3.71e-05	2.82279	up
	F01.PB6325	B3	1.77	1.34	1.3	15.95	10.99	21.4	1.62e-13	3.88734	up
	F01.PB20108	AP2	4.06	4.62	4.28	20.13	11.62	19.27	9.17e-10	2.41943	up
	F01.PB7889	AP2	2.33	3.24	4.8	11.87	28.14	15.37	0.0073486	2.91412	up
	F01.PB1045	ERF	0.62	0.62	1.06	19.08	7.86	21.87	1.35e-08	4.81614	up
	F01.PB1992	ERF	4.21	3.31	4.56	9.79	13.88	11.93	0.000583301	2.0237	up
	F01.PB21025	ERF	23.72	26.95	22.88	118.32	111.19	122.04	2.52e-15	2.71117	up
	F01.PB2221	ERF	6.92	7.55	4.69	40.87	25.59	44.74	1.31e-10	2.96976	up
	F01.PB30477	ERF	8.4	11.62	10.72	50.05	67.86	76.31	4.55e-14	3.10603	up
	F01.PB30654	ERF	16.81	26.99	36.49	2.52	2.67	2.9	3.42e-05	-2.86209	down
	F01.PB30798	ERF	5.92	7.06	7.71	25.6	12.43	28.54	5.28e-05	2.10899	up
	F01.PB31605	ERF	14.83	13.14	15.84	2.05	2.58	3.01	0.000248518	-2.07166	down
	F01.PB31623	ERF	8.52	9.35	11.81	25.23	62.09	42.73	0.00500038	2.60499	up
	F01.PB3657	ERF	0	0.18	0	11.38	16.26	6.58	9.94e-07	8.06446	up
	F01.PB372	ERF	24.85	16.55	17.26	98.53	224.31	160.85	0.000145273	3.51929	up
	F01.PB4693	ERF	12.26	12.42	13.92	150.66	190.36	142.87	1.39e-15	4.11847	up
	F01.PB5632	ERF	31.36	56.19	99.64	217.11	205.94	226.44	3.5e-11	2.2434	up
	F01.PB5648	ERF	104.7	153.23	151.47	637.12	402.86	633.21	1.91e-12	2.46923	up
	F01.PB5726	ERF	36.52	51.68	93.08	2.35	7.21	4.06	0.000700013	-3.25205	down
	F01.PB6318	ERF	24.84	33.95	22.69	1.98	1.29	2.25	9.47e-12	-3.45158	down
	F01.PB8017	ERF	9.56	2.02	6.39	49.28	21.1	63.71	3.21e-05	3.31708	up
	F01.PB9187	ERF	13.16	17.35	12.95	1.96	1.37	2.67	2.17e-05	-2.43005	down
	F01.PB9652	ERF	0.04	0.25	0.09	3.41	1.04	2.6	1.96e-05	4.85783	up
	F01.PB31303	DBB	6.83	2.5	4.2	0.001	0.001	0.001	2.94e-08	-12.1389	down
	F01.PB33527	DBB	0.82	0.75	0.45	2.55	2.09	2.41	0.00233142	2.26343	up
	F01.PB6342	DBB	27.68	21.62	28.21	146.98	104.03	157.37	1.58e-16	2.84036	up
	F01.PB12652	CO-like	1.4	4.23	2.85	0	0	0.86	0.00841044	-3.00796	down
	F01.PB20317	G2-like	6.11	5.84	6.96	1.17	1.03	1.26	0.000596013	-2.00088	down
	F01.PB21186	G2-like	4.79	4.17	4.94	0.78	0.38	0.95	0.000323171	-2.31384	down
	F01.PB6918	G2-like	14.24	12.92	13.33	1.75	0.88	1.89	1.07e-05	-2.73472	down
	F01.PB1405	MIKC_MADS	0.65	0.5	1.28	4.71	3.83	6.62	0.000123256	3.07193	up
	F01.PB7083	WOX	119.11	121.71	114.27	18.36	15.57	18.69	1.05e-10	-2.30477	down
	F01.PB38561	TALE	2.22	1.62	2.33	0.2	0.42	0.27	0.00111919	-2.34539	down
	F01.PB997	HD-ZIP	39.01	29.87	35.9	1.6	9.16	5.07	3.1e-06	-2.24226	down
	F01.PB8931	HD-ZIP	11.36	6.91	6.94	101.64	93.72	112.58	1.22e-28	4.06232	up
	F01.PB12703	TALE	26.05	12.48	26.85	1.59	6.57	3.3	0.00222218	-2.0294	down
	F01.PB34940	HD-ZIP	1.91	1.5	1.74	0	0.46	0.41	0.00521409	-2.11577	down
	F01.PB13085	C3H	2.02	3.8	3.73	0	0.44	0.65	0.000562017	-2.69967	down
	F01.PB19371	C2H2	0.22	0	0	2.55	3.98	1.06	0.000360603	5.61277	up
	F01.PB19533	C3H	8.05	8.05	8.29	0.22	2.39	0.93	4e-06	-2.29484	down
	F01.PB26437	C2H2	0.07	0	0.04	1.6	2.89	0.55	0.00205807	6.10733	up
	F01.PB35767	C2H2	0.001	0.001	0.001	3.9	4.47	1.26	2.04e-08	11.6484	up
	F01.PB38391	C3H	17.27	15.12	13.41	59.19	47.83	60.31	9.16e-12	2.32017	up
	F01.PB7210	C3H	34.09	45.05	28.51	177.87	201.05	168.15	4.19e-16	2.81044	up
	F01.PB7433	C3H	26.62	22.17	27.88	113.62	134.05	124.32	2.95e-15	2.73966	up
	F01.PB7891	C2H2	17.88	10.29	15.26	2.65	1.21	3.13	0.000105618	-2.22945	down
	F01.PB9535	C2H2	44.34	42.05	42.66	5.42	2.63	5.95	3.54e-11	-2.78296	down
	F01.PB11009	MYB	7.36	4.14	3.37	32.07	41	25.62	1.84e-07	3.21248	up
	F01.PB11287	MYB	18.86	18.58	17.92	0.32	0.37	0.31	5.45e-16	-5.37287	down
	F01.PB1970	MYB	0.89	0.54	0.64	14.59	8.82	16.38	2.53e-13	4.69387	up
	F01.PB21121	MYB	0.53	2.08	1.61	0.001	0.001	0.001	1.37e-05	-10.4581	down
	F01.PB25688	MYB	0.19	0	0	0.47	0.33	0.65	0.000144199	3.40229	up
	F01.PB31074	MYB	4.06	8.87	6.09	41.69	28.57	57.17	2.46e-12	3.17021	up
	F01.PB3466	MYB	5.3	4.69	6.44	0.001	0.001	0.001	9.87e-10	-12.4191	down
	F01.PB7105	MYB	12.9	6.45	10.76	28.15	53.6	39.67	0.000311443	2.48423	up
	F01.PB10800	MYB_related	1.1	2.22	3.42	8.77	3.65	7.65	0.00176956	2.02455	up
	F01.PB13605	MYB_related	5.14	6.69	5.44	26.96	47.51	27.75	0.000137288	3.04374	up
	F01.PB26768	MYB_related	10.13	12.05	8.16	74.35	63.47	78.9	1.92e-21	3.28737	up
	F01.PB27108	MYB_related	0.23	0.77	0.41	4.79	5.87	5.19	4.75e-14	3.98116	up
	F01.PB31270	C2H2	0	0	0.05	4.43	5.43	1.11	4.39e-05	8.30562	up
	F01.PB18841	MYB_related	0	0.71	0.02	1.91	1.87	1.61	1.72e-05	3.35325	up
