# Supplementary material for: Full-length transcriptional analysis reveals the complex relationship of leaves and roots in responses to cold-drought combined stress in common vetch
Source: Front Plant Sci. 2022 Sep 23;13:976094. doi: 10.3389/fpls.2022.976094 (PMC9538161; doi:10.3389/fpls.2022.976094)
Supplement: Supplementary file 14 [file Table_10.XLSX]

## Sheet: Sheet1
Table S10 The KEGG enriched pathwaies of hub genes.
KEGG pathway	Ko id	Cluter frequency/%	Genome frequency/%	Enriched genes
Butanoate metabolism	ko00650	0.0909091	0.00429471	F01.PB20922
mRNA surveillance pathway	ko03015	0.0909091	0.0343577	F01.PB22754
Biosynthesis of amino acids	ko01230	0.454545	0.0551632	F01.PB13370;F01.PB17947;F01.PB22519;F01.PB22755;F01.PB25217
Purine metabolism	ko00230	0.0909091	0.0311128	F01.PB21275
Valine, leucine and isoleucine degradation	ko00280	0.0909091	0.00983012	F01.PB33120
Alanine, aspartate and glutamate metabolism	ko00250	0.181818	0.0140294	F01.PB20922;F01.PB33234
Arginine and proline metabolism	ko00330	0.545455	0.0183241	F01.PB13370;F01.PB17947;F01.PB22519;F01.PB22755;F01.PB25217;F01.PB33234
Ubiquitin mediated proteolysis	ko04120	0.0909091	0.0317809	F01.PB17239
Protein processing in endoplasmic reticulum	ko04141	0.0909091	0.0463829	F01.PB17239
